# Supplementary material for: Integrative multi-omics analysis reveals stress-specific molecular architectures in soybean under drought and rust infection
Source: BMC Genomics. 2026 Feb 28;27:348. doi: 10.1186/s12864-026-12673-3 (PMC13059611; doi:10.1186/s12864-026-12673-3)
Supplement: Supplementary file 1 — Supplementary Material 1. [file 12864_2026_12673_MOESM1_ESM.xlsx]

Module	Hub_Persistence	Top_10_Hub_Genes
ME2	0.942	Glyma.11g187500, Glyma.15g097900, Glyma.08g238100, Glyma.04g023700, Glyma.11g131700, Glyma.02g031200, Glyma.04g104300, Glyma.19g028400, Glyma.11g150400, Glyma.04g082700
ME4	0.96	Glyma.02g131500, Glyma.10g150000, Glyma.03g056400, Glyma.15g029200, Glyma.15g034000, Glyma.10g259000, Glyma.13g366800, Glyma.15g207200, Glyma.07g213500, Glyma.03g022800
ME7	0.908	Glyma.05g139500, Glyma.06g063900, Glyma.02g311200, Glyma.17g236900, Glyma.14g041700, Glyma.10g230600, Glyma.03g201000, Glyma.03g201100, Glyma.02g232600, Glyma.10g224500
ME11	0.782	Glyma.15g212400, Glyma.08g288700, Glyma.17g166000, Glyma.09g024400, Glyma.11g243500, Glyma.13g359000, Glyma.13g245500, Glyma.08g002000, Glyma.04g036300, Glyma.13g358900
ME13	0.74	Glyma.08g103100, Glyma.18g097300, Glyma.06g163000, Glyma.10g143500, Glyma.11g201700, Glyma.02g173300, Glyma.12g214900, Glyma.03g250100, Glyma.04g158800, Glyma.08g047700
ME15	0.728	Glyma.03g136000, Glyma.10g016200, Glyma.18g282800, Glyma.09g064400, Glyma.01g007200, Glyma.06g314900, Glyma.08g113100, Glyma.11g125100, Glyma.09g030300, Glyma.10g295400
ME17	0.86	Glyma.06g119700, Glyma.13g354800, Glyma.08g234600, Glyma.20g172100, Glyma.08g354800, Glyma.08g135200, Glyma.10g219600, Glyma.10g271200, Glyma.10g169300, Glyma.04g023800
ME18	0.754	Glyma.18g062900, Glyma.19g187400, Glyma.17g134800, Glyma.15g262100, Glyma.04g221300, Glyma.06g144500, Glyma.19g231900, Glyma.08g022500, Glyma.09g169400, Glyma.05g008100
ME24	0.634	Glyma.17g092000, Glyma.16g115600, Glyma.20g055200, Glyma.09g066000, Glyma.08g099900, Glyma.14g046900, Glyma.04g096200, Glyma.07g265600, Glyma.01g229000, Glyma.09g278600
