# Supplementary material for: Integrative multi-omics analysis reveals stress-specific molecular architectures in soybean under drought and rust infection
Source: BMC Genomics. 2026 Feb 28;27:348. doi: 10.1186/s12864-026-12673-3 (PMC13059611; doi:10.1186/s12864-026-12673-3)
Supplement: Supplementary file 6 — Supplementary Material 6. [file 12864_2026_12673_MOESM6_ESM.xlsx]

## Sheet: Abiotic
Node	Annotation	Probability
PN_0121	2-Oxoadipic acid	0.94
PN_0505	(2Z,4E)-5-[(1R,3R,5R,8S)-3,8-Dihydroxy-1,5-dimethyl-6-oxabicyclo[3.2.1]oct-8-yl]-3-methyl-2,4-pentadienoic acid	0.94
PP_0235	Pyroglutamic acid	0.94
PP_1987	2prime,3prime-Cyclic Cytidine monophosphate	0.94
PP_1324	L-Valyl-L-aspartic acid	0.9
PP_1277	9-Hydroxy-8-(hydroxymethyl)-6-[(6-methylheptanoyl)oxy]hexahydro-2H,6H-pyrano[3,4-b][1,4]dioxepine-3-carboxylic acid	0.88
PN_0378	alpha-L-Fucose 1-phosphate	0.64
PN_0882	Fraxin	0.62
Glyma.06g021200	DC1 domain-containing protein	0.58
Glyma.12g102900	beta-amylase 5	0.52
PP_2995	N,Nprime-Diacetylchitobiose	0.52
PP_1739	L-Glutamyl-L-glutamic acid	0.48
Glyma.01g081300	alpha-xylosidase 1	0.46
Glyma.09g179900	Copper transport protein family	0.46
Glyma.15g015900	RHO guanyl-nucleotide exchange factor 11	0.46
PP_0778	L-Seryl-L-alanine|L-Threonylglycine	0.44
PP_2200	2prime,3prime-Cyclic Adenosine monophosphate	0.42
Glyma.08g200100	HAD superfamily, subfamily IIIB acid phosphatase	0.38
PN_0165	cis-Aconitic acid	0.38
PP_2512	(1S,3R,4S,5R)-1,3,5-Trihydroxy-4-{[(2E)-3-(4-hydroxy-3-methoxyphenyl)-2-propenoyl]oxy}cyclohexanecarboxylic acid	0.38
Glyma.02g156800	Concanavalin A-like lectin protein kinase family protein	0.34
PN_1329	(2R,3S,4S,5R,6R)-2-(hydroxymethyl)-6-[[(2R,3S,4S,5R,6S)-3,4,5-trihydroxy-6-(2-hydroxy-4-prop-2-enylphenoxy)oxan-2-yl]methoxy]oxane-3,4,5-triol	0.34
PN_0229	D-Galacturonic acid	0.32
Glyma.14g156400	alcohol dehydrogenase 1	0.3
PN_0168	Shikimic acid	0.26
PP_1088	Methyl (1R,4aS,7aS)-1-hydroxy-7-(hydroxymethyl)-1,4a,5,7a-tetrahydrocyclopenta[c]pyran-4-carboxylate	0.26
PP_1475	Pyridoxamine-5prime-phosphate	0.26
Glyma.06g044400	Gibberellin-regulated family protein	0.24
PP_2045	L-Glutamyl-L-tyrosine	0.24
Glyma.01g124700	PYR1-like 4	0.22
PP_0274	beta-Hydroxynorvaline	0.22
Glyma.06g165652	Polynucleotide adenylyltransferase family protein	0.2
PN_0330	myo-Inositol|D-chiro-Inositol	0.18
PP_0616	L-Methionine methylsulfonium	0.18
PN_0052	3-Ureidopropanoic acid	0.16
PN_1615	5,7-dihydroxy-2-phenyl-6,8-bis[3,4,5-trihydroxy-6-(hydroxymethyl)oxan-2-yl]chromen-4-one	0.16
PP_1626	L-Aspartyl-L-methionine	0.16
PN_0243	D-Galactonic acid	0.14
PN_0332	Porphobilinogen	0.14
PN_1621	4-[(1S,3aR,4S,6aR)-4-(3,4-Dimethoxyphenyl)tetrahydro-1H,3H-furo[3,4-c]furan-1-yl]-2-methoxyphenyl (4xi)-beta-D-xylo-hexopyranoside	0.14
PP_0892	L-Alanyl-L-threonine	0.14
PP_1279	L-Isoleucyl-L-proline	0.14
PP_1411	Lumichrome	0.14
PP_1432	L-Isoleucyl-L-isoleucine	0.14
PP_1454	L-Aspartyl-L-leucine	0.14
PP_1774	L-Aspartyl-L-phenylalanine	0.14
Glyma.15g101600	F-box and associated interaction domains-containing protein	0.12
Glyma.06g301500	beta-amylase 5	0.12
Glyma.01g106800	HSP20-like chaperones superfamily protein	0.12
PN_1176	7-Hydroxy-2-(4-hydroxyphenyl)-4-oxo-3,4-dihydro-2H-chromen-5-yl beta-D-glucopyranoside	0.12
PN_1212	(1beta,5xi,9xi,11beta,12alpha,15beta)-1,11,12,14,15-Pentahydroxypicras-3-ene-2,16-dione	0.12
PP_0542	Allantoin	0.12
PP_0698	L-Prolylglycine	0.12
Glyma.01g142400		0.1
Glyma.15g011200	HCO3- transporter family	0.1
Glyma.07g118200	cytochrome P450, family 714, subfamily A, polypeptide 1	0.1
Glyma.11g071300	Glycosyl hydrolase superfamily protein	0.1
PN_0469	L-Threonic acid	0.1
PN_1150	3-Methylbutyl 6-O-alpha-L-arabinopyranosyl-beta-D-glucopyranoside	0.1
PP_0031	N,N-Dimethylglycine	0.1
PP_1425	Uridine	0.1
Glyma.01g217400	winged-helix DNA-binding transcription factor family protein	0.08
Glyma.13g365300	Tetratricopeptide repeat (TPR)-like superfamily protein	0.08
Glyma.08g209800	alpha/beta-Hydrolases superfamily protein	0.08
PN_0600	4-[(E)-3-(3,4-dihydroxyphenyl)prop-2-enoyl]oxy-2,3-dihydroxy-2-methylbutanoic acid	0.08
PP_0497	(1S,4S)-4,7,7-Trimethyl-3-oxo-2-oxabicyclo[2.2.1]heptane-1-carboxylic acid	0.08
PP_1321	3-hydroxy-2-phenyl-2,3,3a,7a-tetrahydrofuro[3,2-b]pyran-5-one	0.08
PP_1614	L-Prolyl-L-phenylalanine	0.08
PP_2044	L-Tyrosyl-L-glutamic acid	0.08
Glyma.09g010700	tonoplast dicarboxylate transporter	0.06
Glyma.15g094700	Protein of unknown function, DUF642	0.06
Glyma.04g080300	Sulfite exporter TauE/SafE family protein	0.06
Glyma.06g045100	Subtilase family protein	0.06
Glyma.11g236500		0.06
Glyma.04g019250	Transmembrane amino acid transporter family protein	0.06
Glyma.14g111600	Integrase-type DNA-binding superfamily protein	0.06
PN_0320	Glycyl-L-phenylalanine	0.06
PN_0381	1-Pentofuranosyl-2,4(1H,3H)-pyrimidinedione	0.06
PN_0664	2-(beta-D-glucosyloxy)-cis-cinnamic acid	0.06
PN_1168	4-[4-hydroxy-2,2,6-trimethyl-6-[(2S,3R,4S,5S,6R)-3,4,5-trihydroxy-6-(hydroxymethyl)oxan-2-yl]oxycyclohexylidene]but-3-en-2-one	0.06
PN_1452	6-[2-hydroxy-3-methyl-3-[(2S,3R,4S,5S,6R)-3,4,5-trihydroxy-6-(hydroxymethyl)oxan-2-yl]oxybutyl]-5,7-dimethoxychromen-2-one	0.06
PP_0208	5-Methylcytosine	0.06
PP_0784	6,7-Dihydroxycoumarin	0.06
PP_0866	Glycyl-L-isoleucine	0.06
PP_1170	Methyl-beta-D-galactoside	0.06
PP_1763	L-Phenylalanyl-L-isoleucine	0.06
Glyma.08g200200	HAD superfamily, subfamily IIIB acid phosphatase	0.04
Glyma.13g267851	gamma-glutamyl hydrolase 1	0.04
Glyma.04g199900	basic helix-loop-helix (bHLH) DNA-binding superfamily protein	0.04
Glyma.15g176900	germin 3	0.04
Glyma.12g028300	cell elongation protein / DWARF1 / DIMINUTO (DIM)	0.04
Glyma.13g046900		0.04
Glyma.15g240600	senescence-related gene 1	0.04
Glyma.13g322300	Protein of unknown function (DUF1635)	0.04
Glyma.03g063900	Transmembrane amino acid transporter family protein	0.04
Glyma.20g018000	phosphoglucomutase, putative / glucose phosphomutase, putative	0.04
Glyma.13g081000	nodulin MtN21 /EamA-like transporter family protein	0.04
Glyma.06g096500	Plant-specific transcription factor YABBY family protein	0.04
Glyma.12g171900	aconitase 2	0.04
Glyma.15g005000	basic helix-loop-helix (bHLH) DNA-binding superfamily protein	0.04
PN_0123	N-Formyl-L-aspartic acid	0.04
PN_0179	Esculetin	0.04
PN_0678	1-(4-hydroxyphenyl)-3-[(2R,3R,4S,5S,6R)-3,4,5-trihydroxy-6-(hydroxymethyl)oxan-2-yl]oxypropan-1-one	0.04
PN_0954	Sucrose	0.04
PN_1459	(2R,3S,4S,5R,6S)-2-[[(2R,3R,4R)-3,4-dihydroxy-4-(hydroxymethyl)oxolan-2-yl]oxymethyl]-6-[4-hydroxy-3-(3-methylbut-2-enyl)phenoxy]oxane-3,4,5-triol	0.04
PN_1651	3-[4,5-dihydroxy-6-(hydroxymethyl)-3-[(2S,3R,4R,5R,6S)-3,4,5-trihydroxy-6-methyloxan-2-yl]oxyoxan-2-yl]oxy-5,7-dihydroxy-2-(4-hydroxyphenyl)chromen-4-one	0.04
PP_0024	1-Aminocyclopropanecarboxylic acid	0.04
PP_0078	Hydroxymethylphosphonic acid	0.04
PP_0094	L-Proline	0.04
PP_0191	Nicotinamide	0.04
PP_0198	Niacin	0.04
PP_0237	Quinoline	0.04
PP_0243	(S)-Piperidine-2-carboxylic acid	0.04
PP_0417	Coumarin	0.04
PP_0515	L-Histidine	0.04
PP_0659	3-Methylhexahydropyrrolo[1,2-a]pyrazine-1,4-dione	0.04
PP_1009	D-Galactose	0.04
PP_1451	N-Acetyltryptophane	0.04
PP_1457	(2E,4E)-5-[(1S)-1-hydroxy-2,6,6-trimethyl-4-oxocyclohex-2-en-1-yl]-3-methylpenta-2,4-dienoic acid	0.04
PP_1602	L-Tryptophylglycine	0.04
PP_1615	L-Isoleucyl-L-methionine	0.04
PP_1727	6-Phosphogluconic acid	0.04
PP_1742	Dihydromethysticin	0.04
PP_1903	Arbutin	0.04
PP_1929	5prime-Deoxy-5prime-(methylthio)adenosine	0.04
Glyma.07g006900	lipoxygenase 1	0.02
Glyma.13g278000	low-molecular-weight cysteine-rich 66	0.02
Glyma.06g247100	protochlorophyllide oxidoreductase A	0.02
Glyma.13g347800	lipoxygenase 1	0.02
Glyma.07g184300	mitochondrial HSO70 2	0.02
Glyma.20g197100	heat shock protein 60	0.02
Glyma.16g023800	Integrase-type DNA-binding superfamily protein	0.02
Glyma.06g317500	prohibitin 3	0.02
Glyma.08g169000	LOB domain-containing protein 4	0.02
Glyma.06g056400	Leucine-rich receptor-like protein kinase family protein	0.02
Glyma.04g227900	2-oxoglutarate (2OG) and Fe(II)-dependent oxygenase superfamily protein	0.02
Glyma.07g173700	CHASE domain containing histidine kinase protein	0.02
Glyma.01g036000	UDP-glucosyl transferase 74B1	0.02
Glyma.15g007900	Tetratricopeptide repeat (TPR)-like superfamily protein	0.02
Glyma.10g021400	B-box type zinc finger protein with CCT domain	0.02
Glyma.16g110100	ATP-binding cassette 14	0.02
Glyma.06g244900		0.02
Glyma.01g003000	myb-like transcription factor family protein	0.02
Glyma.08g115251	conserved peptide upstream open reading frame 5	0.02
Glyma.08g192700	heat shock protein 60-3A	0.02
Glyma.19g126600	Major facilitator superfamily protein	0.02
Glyma.11g073100	beta-galactosidase 3	0.02
Glyma.19g221800	Chitinase family protein	0.02
Glyma.07g246400	multifunctional protein 2	0.02
PN_0113	L-beta-Imidazolelactic acid	0.02
PN_0157	Glycerol-3-phosphate	0.02
PN_0178	7,8-Dihydroxycoumarin	0.02
PN_0228	gamma-Lactone-L-arabinonic acid	0.02
PN_0268	beta-Hydroxypyruvic acid	0.02
PN_0468	Naringenin	0.02
PN_0504	Butyl alpha-D-mannopyranoside	0.02
PN_0623	Benzyl beta-D-glucopyranoside	0.02
PN_0671	(2R,3R,4S,5S,6R)-2-(4-hydroxyhexoxy)-6-(hydroxymethyl)oxane-3,4,5-triol	0.02
PN_0673	Bergenin	0.02
PN_0689	(15Z)-9,12,13-Trihydroxy-15-octadecenoic acid	0.02
PN_0720	3-(Carboxymethyl)-1-(beta-D-glucopyranosyl)-1H-indole	0.02
PN_0904	4-Acetyl-2-methoxyphenyl-beta-D-glucopyranoside	0.02
PN_0958	[(E)-3-acetyloxy-6,7-dihydroxy-7-(6-oxo-2,3-dihydropyran-2-yl)hept-4-en-2-yl] acetate	0.02
PN_0959	2-[(1R,2R)-3-oxo-2-[(Z)-5-[3,4,5-trihydroxy-6-(hydroxymethyl)oxan-2-yl]oxypent-2-enyl]cyclopentyl]acetic acid	0.02
PN_0983	3-Hydroxy-5-[(Z)-2-(4-hydroxyphenyl)vinyl]phenyl beta-D-glucopyranoside	0.02
PN_1122	3-Hydroxy-4-[3-(4-hydroxyphenyl)propanoyl]phenyl-beta-D-galactopyranoside	0.02
PN_1225	Quercitrin	0.02
PN_1591	Uridine 5-diphosphoglucose|Uridine 5prime-diphosphogalactose	0.02
PN_1620	Forsythin	0.02
PP_0153	L-Homoserine|L-Threonine|Allothreonine|beta-Homoserine	0.02
PP_0397	Spermidine	0.02
PP_0560	L-Alanyl-L-alanine	0.02
PP_0571	D-2-Aminoadipic acid|N-Methyl-L-glutamic acid	0.02
PP_0590	7-[(2S,3R,4S,5S,6R)-3,4,5-trihydroxy-6-(hydroxymethyl)oxan-2-yl]oxychromen-2-one	0.02
PP_0722	Glycyl-L-valine	0.02
PP_0891	L-Threonyl-L-alanine	0.02
PP_0967	6-Hydroxy-4,4,7a-trimethyl-5,6,7,7a-tetrahydro-1-benzofuran-2(4H)-one	0.02
PP_1033	L-Tryptophan	0.02
PP_1059	Scoparone	0.02
PP_1087	6-Methoxymellein	0.02
PP_1159	Citric acid	0.02
PP_1205	O-Succinyl-L-homoserine	0.02
PP_1452	L-Valyl-L-glutamic acid	0.02
PP_1465	L-Asparaginyl-L-aspartic acid	0.02
PP_1467	L-Glutaminyl-L-threonine	0.02
PP_1592	L-Glutamyl-L-isoleucine	0.02
PP_1722	L-Tryptophyl-L-alanine	0.02
PP_1910	L-Phenylalanyl-L-glutamic acid	0.02
PP_2071	5'-Deoxy-5'-(methylsulfinyl)adenosine	0.02
PP_2159	Cytidine 3prime-phosphate	0.02
PP_2296	(1S,3R,4R,5R)-1,3,4-trihydroxy-5-[(E)-3-(4-hydroxyphenyl)prop-2-enoyl]oxycyclohexane-1-carboxylic acid	0.02
PP_2368	Adenosine monophosphate	0.02
PP_2511	1,3,5-trihydroxy-4-[(E)-3-(3-hydroxy-4-methoxyphenyl)prop-2-enoyl]oxycyclohexane-1-carboxylic acid	0.02
PP_3035	Isovitexin	0.02
PP_3143	Luteolin 7-O-beta-D-glucoside	0.02
PP_3359	4-Allyl-2-(beta-D-glucopyranosyloxy)phenyl-beta-D-glucopyranoside	0.02
PP_3470	Maltotriose|Panose|D-Melezitose	0.02
Glyma.13g173500	cytochrome P450, family 93, subfamily D, polypeptide 1	0
Glyma.13g173401	cytochrome P450, family 93, subfamily D, polypeptide 1	0
Glyma.07g243651	MLP-like protein 423	0
Glyma.02g215700	matrix metalloproteinase	0
Glyma.07g243500	MLP-like protein 423	0
Glyma.15g026500	lipoxygenase 1	0
Glyma.02g028400		0
Glyma.19g011700	Peroxidase superfamily protein	0
Glyma.02g028600	Matrixin family protein	0
Glyma.15g186100	Cytidine/deoxycytidylate deaminase family protein	0
Glyma.15g142400	Glycosyl hydrolase superfamily protein	0
Glyma.12g217400	BURP domain-containing protein	0
Glyma.17g258200	GAST1 protein homolog 1	0
Glyma.02g028700	Matrixin family protein	0
Glyma.01g228700	Chalcone and stilbene synthase family protein	0
Glyma.17g128000	malate synthase	0
Glyma.15g052700	Peroxidase superfamily protein	0
Glyma.05g103600	root hair specific 19	0
Glyma.19g245400	pathogenesis-related 4	0
Glyma.20g241500	Chalcone-flavanone isomerase family protein	0
Glyma.03g119500	dicarboxylate diiron protein, putative (Crd1)	0
Glyma.03g176300	Glutathione S-transferase family protein	0
Glyma.09g277800	Peroxidase superfamily protein	0
Glyma.09g018600	ferric reduction oxidase 7	0
Glyma.18g211100	Peroxidase superfamily protein	0
Glyma.20g169200	Peroxidase superfamily protein	0
Glyma.13g282000	light-harvesting chlorophyll B-binding protein 3	0
Glyma.07g202300	cytochrome P450, family 93, subfamily D, polypeptide 1	0
Glyma.11g011500	Chalcone and stilbene synthase family protein	0
Glyma.07g100500	B-S glucosidase 44	0
Glyma.03g136000	ATP-binding cassette A1	0
Glyma.10g295300	homogentisate phytyltransferase 1	0
Glyma.10g177200	light harvesting complex of photosystem II 5	0
Glyma.01g135200	cytochrome P450, family 82, subfamily C, polypeptide 4	0
Glyma.12g233700	receptor like protein 56	0
Glyma.18g057900	NAD(P)-binding Rossmann-fold superfamily protein	0
Glyma.06g143000	Chalcone-flavanone isomerase family protein	0
Glyma.09g123800	Caleosin-related family protein	0
Glyma.13g285300	cytochrome P450, family 82, subfamily C, polypeptide 4	0
Glyma.10g172700	methionine gamma-lyase	0
Glyma.02g034000	aldehyde dehydrogenase 2B7	0
Glyma.01g239600	alpha/beta-Hydrolases superfamily protein	0
Glyma.14g010900	Aldolase superfamily protein	0
Glyma.06g123800	pathogenesis-related family protein	0
Glyma.08g350800	cytochrome P450, family 93, subfamily D, polypeptide 1	0
Glyma.17g044300	lysine-ketoglutarate reductase/saccharopine dehydrogenase bifunctional enzyme	0
Glyma.12g219300	light-harvesting chlorophyll B-binding protein 3	0
Glyma.04g079600	BURP domain-containing protein	0
Glyma.17g163200	root hair specific 19	0
Glyma.12g044700	polyol/monosaccharide transporter 5	0
Glyma.13g321700	serine carboxypeptidase-like 51	0
Glyma.01g011600	Mono-/di-acylglycerol lipase, N-terminal;Lipase, class 3	0
Glyma.07g048900	O-methyltransferase 1	0
Glyma.15g023800	beta galactosidase 1	0
Glyma.06g229900	phosphoenolpyruvate carboxylase 3	0
Glyma.16g219500	NAD(P)-linked oxidoreductase superfamily protein	0
Glyma.06g165700	basic helix-loop-helix (bHLH) DNA-binding superfamily protein	0
Glyma.05g227400	NADP-malic enzyme 4	0
Glyma.03g101000	multidrug resistance-associated protein 9	0
Glyma.06g113200	Chlorophyll A-B binding family protein	0
Glyma.20g167500		0
Glyma.01g181800	cytochrome P450, family 82, subfamily C, polypeptide 4	0
Glyma.01g134600	homogentisate phytyltransferase 1	0
Glyma.16g040300		0
Glyma.03g044900	Disease resistance-responsive (dirigent-like protein) family protein	0
Glyma.14g211000	cytosolic NADP+-dependent isocitrate dehydrogenase	0
Glyma.06g170300	purple acid phosphatase 27	0
Glyma.08g074000	light harvesting complex photosystem II subunit 6	0
Glyma.02g028100	Matrixin family protein	0
Glyma.01g214300	PGR5-LIKE A	0
Glyma.08g115300	basic leucine-zipper 44	0
Glyma.18g285800	NAD(P)-linked oxidoreductase superfamily protein	0
Glyma.04g203300	Clp ATPase	0
Glyma.06g162200	Clp ATPase	0
Glyma.02g208400	Class-II DAHP synthetase family protein	0
Glyma.11g070500	NmrA-like negative transcriptional regulator family protein	0
Glyma.13g333200	myb domain protein 48	0
Glyma.15g248200	ubiquitin-specific protease 15	0
Glyma.09g040500		0
Glyma.08g138200	myo-inositol-1-phosphate synthase 3	0
Glyma.08g238100	cytochrome P450, family 72, subfamily A, polypeptide 15	0
Glyma.04g121700		0
Glyma.05g153200	Chalcone and stilbene synthase family protein	0
Glyma.06g149120		0
Glyma.15g128700	Peroxidase superfamily protein	0
Glyma.10g295400	2-isopropylmalate synthase 1	0
Glyma.06g143300	expansin A8	0
Glyma.03g143700	cytochrome P450, family 93, subfamily D, polypeptide 1	0
Glyma.11g164700	NAD(P)-binding Rossmann-fold superfamily protein	0
Glyma.02g028051	Matrixin family protein	0
Glyma.08g109500	Chalcone and stilbene synthase family protein	0
Glyma.05g161600	glutathione S-transferase tau 7	0
Glyma.14g031200	PHYTOENE SYNTHASE	0
Glyma.13g196500	NADPH:quinone oxidoreductase	0
Glyma.11g051800	cytochrome P450, family 81, subfamily D, polypeptide 3	0
Glyma.01g162800	aconitase 1	0
Glyma.03g228900	ATP-citrate lyase A-3	0
Glyma.18g277300	6-phosphogluconate dehydrogenase family protein	0
Glyma.18g220600	NAD(P)-binding Rossmann-fold superfamily protein	0
Glyma.05g006600	NAD(P)-binding Rossmann-fold superfamily protein	0
Glyma.09g073600	sucrose synthase 4	0
Glyma.08g157700	Citrate synthase family protein	0
Glyma.16g145600	Seven transmembrane MLO family protein	0
Glyma.20g245100	homogentisate phytyltransferase 1	0
Glyma.18g045100	polyamine oxidase 4	0
Glyma.02g028200	Matrixin family protein	0
Glyma.01g232400	4-coumarate:CoA ligase 3	0
Glyma.17g039200	pleiotropic drug resistance 9	0
Glyma.18g241800	Tyrosine phosphatase family protein	0
Glyma.18g127200	nitrate transporter 1.7	0
Glyma.08g179700	Peroxidase superfamily protein	0
Glyma.02g028800	Matrixin family protein	0
Glyma.07g083900	Phosphorylase superfamily protein	0
Glyma.15g140300	ATP-citrate lyase B-1	0
Glyma.20g085900	proton gradient regulation 5	0
Glyma.06g050100	branched-chain amino acid transaminase 2	0
Glyma.11g173700	alternative NAD(P)H dehydrogenase 1	0
Glyma.03g263000	RING/U-box superfamily protein	0
Glyma.09g037100	Glycosyl hydrolase superfamily protein	0
Glyma.03g142100	cytochrome P450, family 93, subfamily D, polypeptide 1	0
Glyma.08g330700	cellulose synthase like E1	0
Glyma.14g201800	Peroxidase superfamily protein	0
Glyma.01g074600	UDP-Glycosyltransferase superfamily protein	0
Glyma.07g021600	hydroxycinnamoyl-CoA shikimate/quinate hydroxycinnamoyl transferase	0
Glyma.04g042400	S-locus lectin protein kinase family protein	0
Glyma.19g098500	senescence-related gene 3	0
Glyma.01g161100	Transmembrane amino acid transporter family protein	0
Glyma.04g222100	expansin A8	0
Glyma.09g269600	NAD(P)-binding Rossmann-fold superfamily protein	0
Glyma.03g027400	RNA 3\'-terminal phosphate cyclase/enolpyruvate transferase, alpha/beta	0
Glyma.08g118900	glutathione S-transferase tau 7	0
Glyma.18g267900	O-methyltransferase family protein	0
Glyma.09g263400	Major Facilitator Superfamily with SPX (SYG1/Pho81/XPR1) domain-containing protein	0
Glyma.08g326000	CCCH-type zinc fingerfamily protein with RNA-binding domain	0
Glyma.11g193400		0
Glyma.18g278900	Methylenetetrahydrofolate reductase family protein	0
Glyma.19g223000	Glycosyl hydrolase superfamily protein	0
Glyma.05g237200	Calmodulin binding protein-like	0
Glyma.10g267700	MATE efflux family protein	0
Glyma.11g252700	MAC/Perforin domain-containing protein	0
Glyma.09g205700	NAD(P)-binding Rossmann-fold superfamily protein	0
Glyma.14g176600	Class-II DAHP synthetase family protein	0
Glyma.19g121600		0
Glyma.08g277000	Deoxyxylulose-5-phosphate synthase	0
Glyma.10g012900	CP12 domain-containing protein 2	0
Glyma.01g031500	aldehyde dehydrogenase 2B7	0
Glyma.18g009800	B12D protein	0
Glyma.19g025200	UDP-glycosyltransferase 74 F1	0
Glyma.04g169600	GAST1 protein homolog 4	0
Glyma.13g149100	Sulfite exporter TauE/SafE family protein	0
Glyma.16g063200	glucose-6-phosphate dehydrogenase 6	0
Glyma.07g262000		0
Glyma.18g205800	ferretin 1	0
Glyma.07g001300	Terpenoid cyclases family protein	0
Glyma.12g149100	NAC (No Apical Meristem) domain transcriptional regulator superfamily protein	0
Glyma.13g270100	D-mannose binding lectin protein with Apple-like carbohydrate-binding domain	0
Glyma.01g040200	glutathione S-transferase TAU 18	0
Glyma.14g170900	Glycosyl hydrolase family protein	0
Glyma.14g205200	cinnamate-4-hydroxylase	0
Glyma.17g023000	Uncharacterised protein family (UPF0497)	0
Glyma.08g173400	NAC domain containing protein 1	0
Glyma.06g305700	aconitase 3	0
Glyma.08g109200	Chalcone and stilbene synthase family protein	0
Glyma.02g104200	Cystathionine beta-synthase (CBS) family protein	0
Glyma.08g113600	acyl-activating enzyme 18	0
Glyma.16g137300	disease resistance protein (TIR-NBS-LRR class), putative	0
Glyma.17g088500	Glucose-6-phosphate/phosphate translocator-related	0
Glyma.08g109400	Chalcone and stilbene synthase family protein	0
Glyma.19g030500	HXXXD-type acyl-transferase family protein	0
Glyma.09g269500	NAD(P)-binding Rossmann-fold superfamily protein	0
Glyma.02g080200	Integrase-type DNA-binding superfamily protein	0
Glyma.08g110500	Chalcone and stilbene synthase family protein	0
Glyma.15g115200	tonoplast dicarboxylate transporter	0
Glyma.08g110420	Chalcone and stilbene synthase family protein	0
Glyma.02g309300	PHE ammonia lyase 1	0
Glyma.12g130000	DNAJ heat shock N-terminal domain-containing protein	0
Glyma.15g052600	Peroxidase superfamily protein	0
Glyma.09g016251		0
Glyma.15g254000	NAC domain containing protein 1	0
Glyma.08g110701	Chalcone and stilbene synthase family protein	0
Glyma.17g096600	Integral membrane HPP family protein	0
Glyma.19g145200	polygalacturonase inhibiting protein 1	0
Glyma.18g220500	NAD(P)-binding Rossmann-fold superfamily protein	0
Glyma.16g137000	Disease resistance protein (TIR-NBS-LRR class) family	0
Glyma.17g030000	MLP-like protein 423	0
Glyma.13g046700	Rhomboid-related intramembrane serine protease family protein	0
Glyma.08g110340	Chalcone and stilbene synthase family protein	0
Glyma.10g181000		0
Glyma.19g000900	actin-11	0
Glyma.20g137700	cysteine-rich RLK (RECEPTOR-like protein kinase) 29	0
Glyma.06g081100	BURP domain-containing protein	0
Glyma.02g307300	NAD(P)-linked oxidoreductase superfamily protein	0
Glyma.10g130200		0
Glyma.03g102800	DYNAMIN-like 1E	0
Glyma.03g004300		0
Glyma.08g110901	Chalcone and stilbene synthase family protein	0
Glyma.07g139700	glutathione S-transferase TAU 8	0
Glyma.17g008000	Auxin-responsive family protein	0
Glyma.11g245400	photosystem II BY	0
Glyma.05g186700	Integrase-type DNA-binding superfamily protein	0
Glyma.08g109300	Chalcone and stilbene synthase family protein	0
Glyma.10g261400	D-3-phosphoglycerate dehydrogenase	0
Glyma.07g134800	auxin response factor 9	0
Glyma.08g244800	UDP-Glycosyltransferase superfamily protein	0
Glyma.08g110460	Chalcone and stilbene synthase family protein	0
Glyma.13g372000	4-coumarate:CoA ligase 2	0
Glyma.18g111900	PHYTOENE SYNTHASE	0
Glyma.10g093100	basic helix-loop-helix (bHLH) DNA-binding superfamily protein	0
Glyma.19g239000	Major facilitator superfamily protein	0
Glyma.20g241700	Chalcone-flavanone isomerase family protein	0
Glyma.02g290200	ARM repeat superfamily protein	0
Glyma.12g142900	Calcium-binding EF-hand family protein	0
Glyma.02g008200	RAD-like 6	0
Glyma.08g110801	Chalcone and stilbene synthase family protein	0
Glyma.15g056100	homologue of NAP57	0
Glyma.08g110300	Chalcone and stilbene synthase family protein	0
Glyma.02g034200	ARM repeat superfamily protein	0
Glyma.18g237900	cysteine-rich RLK (RECEPTOR-like protein kinase) 29	0
Glyma.19g095400	ACT domain repeat 6	0
Glyma.08g164800	Cation efflux family protein	0
Glyma.16g011500	Chaperone DnaJ-domain superfamily protein	0
Glyma.03g241500	Major facilitator superfamily protein	0
Glyma.11g150400	Disease resistance-responsive (dirigent-like protein) family protein	0
Glyma.18g281400	Integrase-type DNA-binding superfamily protein	0
Glyma.09g104000	RNA binding;RNA binding	0
Glyma.07g266300	Auxin-responsive family protein	0
Glyma.03g130000	response regulator 9	0
Glyma.11g204500	cysteine-rich RLK (RECEPTOR-like protein kinase) 3	0
Glyma.06g143700		0
Glyma.06g317100	Major facilitator superfamily protein	0
Glyma.19g029300	UDP-Glycosyltransferase superfamily protein	0
Glyma.17g012100		0
Glyma.08g332000	S-adenosyl-L-methionine-dependent methyltransferases superfamily protein	0
Glyma.12g019900	NAD(P)-binding Rossmann-fold superfamily protein	0
Glyma.18g025600	LOB domain-containing protein 21	0
Glyma.13g097800	homogentisate phytyltransferase 1	0
Glyma.11g187500	MAR binding filament-like protein 1	0
Glyma.16g151500	NAC domain containing protein 47	0
Glyma.13g192600	nuclear RNA polymerase A2	0
Glyma.10g201100	Pyruvate kinase family protein	0
Glyma.03g246700	NAD(P)-linked oxidoreductase superfamily protein	0
Glyma.18g094600	heat shock protein 21	0
Glyma.11g238300	aspartate aminotransferase	0
Glyma.03g186500	transducin family protein / WD-40 repeat family protein	0
Glyma.13g329800		0
Glyma.17g062500	vernalization5/VIN3-like	0
Glyma.07g001400	Protein kinase protein with adenine nucleotide alpha hydrolases-like domain	0
Glyma.01g049100	Homeodomain-like superfamily protein	0
Glyma.04g225300	Vacuolar iron transporter (VIT) family protein	0
Glyma.01g211800	NmrA-like negative transcriptional regulator family protein	0
Glyma.07g116700	basic helix-loop-helix (bHLH) DNA-binding superfamily protein	0
Glyma.11g231500	LOB domain-containing protein 21	0
Glyma.12g197100	beta-amylase 6	0
Glyma.18g270900	Malectin/receptor-like protein kinase family protein	0
Glyma.12g084700	histone deacetylase 2C	0
Glyma.07g155200	ferretin 1	0
Glyma.U031105	Disease resistance-responsive (dirigent-like protein) family protein	0
Glyma.13g069100	ferredoxin thioredoxin reductase catalytic beta chain family protein	0
Glyma.03g147700	Disease resistance-responsive (dirigent-like protein) family protein	0
Glyma.10g193200	heat shock protein 60	0
Glyma.17g134200	cytochrome P450, family 706, subfamily A, polypeptide 4	0
Glyma.13g042800	UbiA prenyltransferase family protein	0
Glyma.16g073100	monodehydroascorbate reductase 4	0
Glyma.17g033400	high chlorophyll fluorescent 107	0
Glyma.10g089300	Photosystem II 5 kD protein	0
Glyma.04g065600	Bifunctional inhibitor/lipid-transfer protein/seed storage 2S albumin superfamily protein	0
Glyma.02g128100	conserved peptide upstream open reading frame 9	0
Glyma.11g222600	protein phosphatase 2CA	0
Glyma.16g081400	glyceraldehyde-3-phosphate dehydrogenase of plastid 2	0
Glyma.09g040600		0
Glyma.11g204700	cysteine-rich RLK (RECEPTOR-like protein kinase) 3	0
Glyma.06g164300	MEI2-like 4	0
Glyma.15g193000	periodic tryptophan protein 2	0
Glyma.20g223600		0
Glyma.18g075000	S-adenosyl-L-methionine-dependent methyltransferases superfamily protein	0
Glyma.04g030400	Glycosyl hydrolase superfamily protein	0
Glyma.03g098900	alkenal reductase	0
Glyma.17g186500	Noc2p family	0
Glyma.02g298000	CCCH-type zinc fingerfamily protein with RNA-binding domain	0
Glyma.19g255200	Plant protein 1589 of unknown function	0
Glyma.15g158200	VQ motif-containing protein	0
Glyma.14g193000	Undecaprenyl pyrophosphate synthetase family protein	0
Glyma.10g107900	UDP-Glycosyltransferase superfamily protein	0
Glyma.09g277900	Peroxidase superfamily protein	0
Glyma.09g276600	SOS3-interacting protein 4	0
Glyma.09g084600	periodic tryptophan protein 2	0
Glyma.13g242100	Aluminium induced protein with YGL and LRDR motifs	0
Glyma.19g013800	ferredoxin thioredoxin reductase catalytic beta chain family protein	0
Glyma.05g082400	Disease resistance protein (CC-NBS-LRR class) family	0
Glyma.01g012800	Mono-/di-acylglycerol lipase, N-terminal;Lipase, class 3	0
Glyma.11g004200	alpha/beta-Hydrolases superfamily protein	0
Glyma.18g040500	alpha/beta-Hydrolases superfamily protein	0
Glyma.12g197400	terpene synthase 02	0
Glyma.18g061700	alternative NAD(P)H dehydrogenase 1	0
Glyma.16g145300	serine carboxypeptidase-like 27	0
Glyma.09g229100	Putative lysine decarboxylase family protein	0
Glyma.03g044500	Disease resistance-responsive (dirigent-like protein) family protein	0
Glyma.12g087100	MAR binding filament-like protein 1	0
Glyma.09g185500		0
Glyma.01g091400	Chalcone and stilbene synthase family protein	0
Glyma.16g046000	DEAD/DEAH box helicase, putative	0
Glyma.12g055900	Putative glycosyl hydrolase of unknown function (DUF1680)	0
Glyma.18g284700	ACT domain repeat 4	0
Glyma.08g359600	transducin family protein / WD-40 repeat family protein	0
Glyma.11g189500	histone deacetylase 2B	0
Glyma.05g038800		0
Glyma.04g245200	subunit NDH-M of NAD(P)H:plastoquinone dehydrogenase complex	0
Glyma.01g206600	ethylene responsive element binding factor 1	0
Glyma.07g064600	Phosphoenolpyruvate carboxylase family protein	0
Glyma.10g055000	ATP binding cassette subfamily B1	0
Glyma.16g041700	NDH-dependent cyclic electron flow 1	0
Glyma.05g107500	VQ motif-containing protein	0
Glyma.14g033400	putative mitochondrial RNA helicase 2	0
Glyma.19g261700	STRUBBELIG-receptor family 6	0
Glyma.02g245400	CCAAT-binding factor	0
Glyma.04g144300	enolase 1	0
Glyma.07g032500		0
Glyma.15g250100	nine-cis-epoxycarotenoid dioxygenase 3	0
Glyma.05g003200	cytochrome P450, family 96, subfamily A, polypeptide 1	0
Glyma.06g254700	3-hydroxyacyl-CoA dehydrogenase family protein	0
Glyma.17g156300	Leucine-rich receptor-like protein kinase family protein	0
Glyma.02g151500	transducin family protein / WD-40 repeat family protein	0
Glyma.08g322000	Co-chaperone GrpE family protein	0
Glyma.15g172200	Lycopene beta/epsilon cyclase protein	0
Glyma.10g245300	Acyl-CoA N-acyltransferases (NAT) superfamily protein	0
Glyma.15g084600	RING/FYVE/PHD zinc finger superfamily protein	0
Glyma.05g038000	Transducin family protein / WD-40 repeat family protein	0
Glyma.01g127100	Disease resistance-responsive (dirigent-like protein) family protein	0
Glyma.13g097400	Transducin/WD40 repeat-like superfamily protein	0
Glyma.15g108800	DNA/RNA polymerases superfamily protein	0
Glyma.10g023300	Protein kinase family protein	0
Glyma.02g041900	phosphoserine aminotransferase	0
Glyma.18g276200	DNA/RNA polymerases superfamily protein	0
Glyma.10g089700	RNA binding	0
Glyma.20g129400	D-3-phosphoglycerate dehydrogenase	0
Glyma.02g158700	dihydroflavonol 4-reductase	0
Glyma.10g157900		0
Glyma.08g195100	Pyridoxal phosphate phosphatase-related protein	0
Glyma.08g303000	putative mitochondrial RNA helicase 2	0
Glyma.03g215000	Late embryogenesis abundant 3 (LEA3) family protein	0
Glyma.11g243400	RING/U-box superfamily protein	0
Glyma.12g049700	P-loop containing nucleoside triphosphate hydrolases superfamily protein	0
Glyma.16g023000	myb domain protein 111	0
Glyma.13g215400	NAD(P)-binding Rossmann-fold superfamily protein	0
Glyma.13g179200	Protein of unknown function (DUF506)	0
Glyma.08g173300	Ribosomal protein L1p/L10e family	0
Glyma.19g076500		0
Glyma.01g168200	ATP binding microtubule motor family protein	0
Glyma.11g166500	Transmembrane amino acid transporter family protein	0
Glyma.20g223200	threonine aldolase 1	0
Glyma.11g152400	NADPH:quinone oxidoreductase	0
Glyma.16g096200	lipoxygenase 1	0
Glyma.01g176400		0
Glyma.18g154900	cytochrome B5 isoform B	0
Glyma.14g088800	voltage dependent anion channel 2	0
Glyma.07g089500	Ribosomal protein L12/ ATP-dependent Clp protease adaptor protein ClpS family protein	0
Glyma.19g222000	phytochrome interacting factor 3	0
Glyma.19g094100	WRKY DNA-binding protein 75	0
Glyma.10g147200	lon protease 1	0
Glyma.12g097300	SLAC1 homologue 1	0
Glyma.09g176132	S-adenosyl-L-methionine-dependent methyltransferases superfamily protein	0
Glyma.13g215300	NAD(P)-binding Rossmann-fold superfamily protein	0
Glyma.06g031000		0
Glyma.03g121500	camelliol C synthase 1	0
Glyma.16g091400	male gametophyte defective 3	0
Glyma.04g105900	lipoxygenase 1	0
Glyma.16g165800	light-harvesting chlorophyll-protein complex II subunit B1	0
Glyma.02g227700	alternative NAD(P)H dehydrogenase 1	0
Glyma.19g005800	polyribonucleotide nucleotidyltransferase, putative	0
Glyma.06g206400	OBF binding protein 4	0
Glyma.05g108200	basic leucine-zipper 5	0
Glyma.09g128400	UDP-glucosyl transferase 88A1	0
Glyma.16g146700	phosphate transporter 3;1	0
Glyma.11g152600	Ribosomal RNA processing Brix domain protein	0
Glyma.20g210500	AUX/IAA transcriptional regulator family protein	0
Glyma.11g046400	VQ motif-containing protein	0
Glyma.16g014700	RING/U-box superfamily protein	0
Glyma.20g097700	lon protease 1	0
Glyma.05g008400	Zinc finger (CCCH-type) family protein	0
Glyma.10g267300	MATE efflux family protein	0
Glyma.18g289100	heat shock cognate protein 70-1	0
Glyma.04g082700	Major facilitator superfamily protein	0
Glyma.10g040600	photosystem II reaction center PSB28 protein	0
Glyma.11g069000	AAA-type ATPase family protein	0
Glyma.18g271400	Malectin/receptor-like protein kinase family protein	0
Glyma.19g134700	beta-1,3-glucanase 1	0
Glyma.12g106800	PapD-like superfamily protein	0
Glyma.19g215800	Adenine nucleotide alpha hydrolases-like superfamily protein	0
Glyma.08g249500	HXXXD-type acyl-transferase family protein	0
Glyma.17g028400	TOXICOS EN LEVADURA 2	0
Glyma.05g099300		0
Glyma.09g118800		0
Glyma.04g104500	Phosphoglycerate mutase family protein	0
Glyma.12g017700	P-loop containing nucleoside triphosphate hydrolases superfamily protein	0
Glyma.06g319700	Leucine-rich repeat (LRR) family protein	0
Glyma.05g179700	VQ motif-containing protein	0
Glyma.03g136100	Integrase-type DNA-binding superfamily protein	0
Glyma.15g018000	NDH-dependent cyclic electron flow 1	0
Glyma.09g075200	Chalcone and stilbene synthase family protein	0
Glyma.08g005700	VQ motif-containing protein	0
Glyma.05g237100	Protein kinase superfamily protein	0
Glyma.07g073900	NAD(P)-binding Rossmann-fold superfamily protein	0
Glyma.05g036900	Phosphoglycerate mutase family protein	0
Glyma.07g079600	peptidoglycan-binding LysM domain-containing protein	0
Glyma.17g088200		0
Glyma.11g166401	Transmembrane amino acid transporter family protein	0
Glyma.12g057400	aldehyde dehydrogenase 3F1	0
Glyma.15g001700	4-coumarate:CoA ligase 2	0
Glyma.19g146800	cytochrome P450, family 93, subfamily D, polypeptide 1	0
Glyma.18g116700	putative mitochondrial RNA helicase 2	0
Glyma.01g131500	SOS3-interacting protein 1	0
Glyma.08g007900	magnesium-protoporphyrin IX methyltransferase	0
Glyma.04g186300	NAD(P)-binding Rossmann-fold superfamily protein	0
Glyma.06g307000	small and basic intrinsic protein 1A	0
Glyma.01g213600	Leucine-rich repeat protein kinase family protein	0
Glyma.03g147800	Disease resistance-responsive (dirigent-like protein) family protein	0
Glyma.11g161000	Methyltransferase-related protein	0
Glyma.18g096700		0
Glyma.04g004500	Major facilitator superfamily protein	0
Glyma.14g089054	Uncharacterised conserved protein UCP031279	0
Glyma.19g187600	UDP-glucosyl transferase 73C1	0
Glyma.04g104400	Sec14p-like phosphatidylinositol transfer family protein	0
Glyma.03g175800	aluminum sensitive 3	0
Glyma.06g275900	Peroxidase superfamily protein	0
Glyma.02g052300	alpha/beta-Hydrolases superfamily protein	0
Glyma.15g261600	RNA helicase 36	0
Glyma.03g194800	alpha/beta-Hydrolases superfamily protein	0
Glyma.15g157700	S-adenosyl-L-methionine-dependent methyltransferases superfamily protein	0
Glyma.14g012800	cellulose synthase like E1	0
Glyma.20g212600		0
Glyma.05g124900	FAD-binding Berberine family protein	0
Glyma.04g247800	response regulator 9	0
Glyma.06g088400	Protein kinase family protein with leucine-rich repeat domain	0
Glyma.07g191200	alternative NAD(P)H dehydrogenase 2	0
Glyma.12g188900	plant U-box 23	0
Glyma.01g192900		0
Glyma.20g105300	ACT-like protein tyrosine kinase family protein	0
Glyma.19g178100	Ribosomal protein L4/L1 family	0
Glyma.17g151700	expansin-like B1	0
Glyma.04g129200	aminophospholipid ATPase 1	0
Glyma.20g114200	cinnamate-4-hydroxylase	0
Glyma.19g030200	chlororespiratory reduction 7	0
Glyma.17g127000	GDSL-like Lipase/Acylhydrolase superfamily protein	0
Glyma.05g178500	Phototropic-responsive NPH3 family protein	0
Glyma.04g035000	allene oxide synthase	0
Glyma.14g014300	Haloacid dehalogenase-like hydrolase (HAD) superfamily protein	0
Glyma.19g174600	Plant protein 1589 of unknown function	0
Glyma.18g127500	DNAJ heat shock family protein	0
Glyma.11g091700	P-loop containing nucleoside triphosphate hydrolases superfamily protein	0
Glyma.05g042600	cytochrome P450, family 71, subfamily A, polypeptide 20	0
Glyma.15g018100	delta tonoplast integral protein	0
Glyma.12g208500	plasmodesmata callose-binding protein 5	0
Glyma.14g173500	lipoxygenase 1	0
Glyma.06g272900	Cysteine proteinases superfamily protein	0
Glyma.01g207100	RING/U-box superfamily protein	0
Glyma.15g250050		0
Glyma.16g132500	alpha/beta-Hydrolases superfamily protein	0
Glyma.12g041000	thymidylate synthase 1	0
Glyma.20g041000	Phospholipase A2 family protein	0
Glyma.15g243400	cytochrome P450, family 72, subfamily A, polypeptide 7	0
Glyma.07g220000	Glycosyl hydrolase superfamily protein	0
Glyma.09g224200	peroxin 11B	0
Glyma.11g026900	Pyridoxal phosphate (PLP)-dependent transferases superfamily protein	0
Glyma.17g013900	Protein of unknown function, DUF584	0
Glyma.17g218500	Concanavalin A-like lectin protein kinase family protein	0
Glyma.09g009800	uclacyanin 1	0
Glyma.06g263300		0
Glyma.15g129400	Intron maturase, type II family protein	0
Glyma.15g037300	TRF-like 2	0
Glyma.06g246600	Plasma-membrane choline transporter family protein	0
Glyma.04g094232	MSCS-like 2	0
Glyma.06g273600	Cysteine proteinases superfamily protein	0
Glyma.08g083700		0
Glyma.17g103600	Domain of unknown function (DUF298)	0
Glyma.02g062400	Prolyl oligopeptidase family protein	0
Glyma.19g116200	Ribosomal protein L25/Gln-tRNA synthetase, anti-codon-binding domain	0
Glyma.17g118300	K+ transporter 1	0
Glyma.12g174700	Nucleotide/sugar transporter family protein	0
Glyma.17g128900	calmodulin-like 38	0
Glyma.10g161100	translocase of inner mitochondrial membrane 23	0
Glyma.08g114700	calmodulin-binding family protein	0
Glyma.19g151700	Tetratricopeptide repeat (TPR)-like superfamily protein	0
Glyma.04g221700		0
Glyma.08g176300	nine-cis-epoxycarotenoid dioxygenase 3	0
Glyma.02g184200	UDP-Glycosyltransferase superfamily protein	0
Glyma.04g046600		0
Glyma.16g076300	Long-chain fatty alcohol dehydrogenase family protein	0
Glyma.04g131100	NmrA-like negative transcriptional regulator family protein	0
Glyma.09g200500	Deoxyxylulose-5-phosphate synthase	0
Glyma.05g213500	Lactoylglutathione lyase / glyoxalase I family protein	0
Glyma.06g065000	cellulose synthase family protein	0
Glyma.18g127900	disease resistance protein (TIR-NBS class), putative	0
Glyma.17g164200	Late embryogenesis abundant protein, group 6	0
Glyma.13g089100	Myosin heavy chain-related protein	0
Glyma.02g058200	Eukaryotic protein of unknown function (DUF842)	0
Glyma.03g117600	squamosa promoter binding protein-like 9	0
Glyma.05g000900	actin-11	0
Glyma.05g108400		0
Glyma.20g154900	peptidoglycan-binding LysM domain-containing protein	0
Glyma.09g187300	Ribosomal protein L12/ ATP-dependent Clp protease adaptor protein ClpS family protein	0
Glyma.10g239400	C-repeat-binding factor 4	0
Glyma.17g127900		0
Glyma.18g148700	Deoxyxylulose-5-phosphate synthase	0
Glyma.04g054300	S-adenosyl-L-methionine-dependent methyltransferases superfamily protein	0
Glyma.20g155100	C-repeat/DRE binding factor 2	0
Glyma.03g234500	alpha/beta-Hydrolases superfamily protein	0
Glyma.16g154700	Tryptophan/tyrosine permease	0
Glyma.01g208200	tonoplast intrinsic protein 2;3	0
Glyma.18g226400	Protein of unknown function (DUF674)	0
Glyma.07g054000	myb domain protein 111	0
Glyma.01g238600	heat-shock protein 70T-2	0
Glyma.04g097900	MATE efflux family protein	0
Glyma.06g319900	Eukaryotic protein of unknown function (DUF842)	0
Glyma.07g132400	myb-like HTH transcriptional regulator family protein	0
Glyma.19g087300	Uncharacterised protein family (UPF0041)	0
Glyma.08g329000		0
Glyma.15g088900	GDSL-like Lipase/Acylhydrolase superfamily protein	0
Glyma.11g018000	highly ABA-induced PP2C gene 3	0
Glyma.12g059200	senescence-associated gene 13	0
Glyma.12g054300	beta glucosidase 13	0
Glyma.12g007400		0
Glyma.07g256300	Family of unknown function (DUF716)	0
Glyma.20g010200	Protein of unknown function (DUF1645)	0
Glyma.10g050800	Peroxidase superfamily protein	0
Glyma.13g250400	terpene synthase 14	0
Glyma.17g136600	Predicted AT-hook DNA-binding family protein	0
Glyma.19g023200	cycling DOF factor 2	0
Glyma.18g020600		0
Glyma.08g212900	fatty acid desaturase 5	0
Glyma.07g165700		0
Glyma.02g018450	F-box family protein	0
Glyma.02g211400	phosphoenolpyruvate carboxylase-related kinase 2	0
Glyma.15g243300	cytochrome P450, family 72, subfamily A, polypeptide 15	0
Glyma.12g062700	expansin A4	0
Glyma.13g032000	Protein kinase superfamily protein	0
Glyma.04g034900		0
Glyma.11g184100	NAD+ ADP-ribosyltransferases;NAD+ ADP-ribosyltransferases	0
Glyma.13g112400	Integrase-type DNA-binding superfamily protein	0
Glyma.02g166800	alpha/beta-Hydrolases superfamily protein	0
Glyma.06g054700	17.6 kDa class II heat shock protein	0
Glyma.14g178600	2-oxoglutarate (2OG) and Fe(II)-dependent oxygenase superfamily protein	0
Glyma.03g225500	Haloacid dehalogenase-like hydrolase (HAD) superfamily protein	0
Glyma.09g163700	Kunitz family trypsin and protease inhibitor protein	0
Glyma.02g283500	HXXXD-type acyl-transferase family protein	0
Glyma.18g140500	Plant protein 1589 of unknown function	0
Glyma.02g058051	Zincin-like metalloproteases family protein	0
Glyma.08g180300	DNAJ-like 20	0
Glyma.03g160200	cytochrome P450, family 94, subfamily B, polypeptide 1	0
Glyma.01g175300	chromatin remodeling 1	0
Glyma.11g018800	Protein kinase family protein	0
Glyma.07g030000	fatty acid desaturase 5	0
Glyma.18g130900	response regulator 3	0
Glyma.18g293200	MATE efflux family protein	0
Glyma.01g065400	Serine carboxypeptidase S28 family protein	0
Glyma.20g091300	Low temperature and salt responsive protein family	0
Glyma.07g087100		0
Glyma.19g024200	expansin A15	0
Glyma.09g131700		0
Glyma.02g145600	DNAse I-like superfamily protein	0
Glyma.05g066500	ureidoglycine aminohydrolase	0
Glyma.06g023900	Pathogenesis-related thaumatin superfamily protein	0
Glyma.11g237600	MAR binding filament-like protein 1	0
Glyma.02g027800	Matrixin family protein	0
Glyma.14g082100	origin recognition complex second largest subunit 2	0
Glyma.01g185400	Cyclin-dependent kinase inhibitor family protein	0
Glyma.10g142700	Low temperature and salt responsive protein family	0
Glyma.08g107400		0
Glyma.11g115200	thymidylate synthase 1	0
Glyma.20g205700	Serine protease inhibitor, potato inhibitor I-type family protein	0
Glyma.01g143500	heat shock transcription factor B2A	0
Glyma.13g165633		0
Glyma.02g252200	Subtilase family protein	0
Glyma.09g255000	ACC synthase 1	0
Glyma.02g011200	Tetratricopeptide repeat (TPR)-like superfamily protein	0
Glyma.05g106951	RNApolymerase sigma-subunit F	0
Glyma.10g213000		0
Glyma.06g220800	blue-copper-binding protein	0
Glyma.13g035200	alcohol dehydrogenase 1	0
Glyma.03g260400		0
Glyma.09g219300	SAUR-like auxin-responsive protein family	0
Glyma.03g163100	myb domain protein 15	0
Glyma.19g261600	Protein of unknown function (DUF1295)	0
Glyma.11g169264	PLATZ transcription factor family protein	0
Glyma.02g062900	methyl esterase 1	0
Glyma.07g043600	HSP20-like chaperones superfamily protein	0
Glyma.10g150400	phloem protein 2-B15	0
Glyma.13g076100	ATP synthase epsilon chain	0
Glyma.02g013000	RING/FYVE/PHD zinc finger superfamily protein	0
Glyma.18g187100	Regulator of chromosome condensation (RCC1) family protein	0
Glyma.13g362600	HCO3- transporter family	0
Glyma.17g252700	jasmonic acid carboxyl methyltransferase	0
PN_0054	N-(2-Hydroxyethyl)-beta-alanine	0
PN_0086	alpha-Ketoglutaric acid	0
PN_0094	D-Citramalic acid	0
PN_0151	Phosphoenolpyruvic acid	0
PN_0161	L-Dehydroascorbic acid	0
PN_0169	Suberic acid	0
PN_0171	N-Acetyl-L-aspartic acid	0
PN_0173	L-Citrulline	0
PN_0175	Ascorbic acid	0
PN_0187	4-Pyridoxic acid	0
PN_0194	Azelaic acid	0
PN_0225	Quinic acid	0
PN_0236	8-Hydroxy-6-methoxy-1-oxo-3,4-dihydro-1H-isochromene-7-carboxylic acid	0
PN_0251	Decanedioic acid	0
PN_0266	afalanine	0
PN_0279	D-Saccharic acid	0
PN_0285	5-Hydroxyferulic acid	0
PN_0286	Glucoheptose	0
PN_0287	D-Fucose	0
PN_0297	(E)-undec-2-enedioic acid	0
PN_0300	(3R)-3-Hydroxydodecanoic acid	0
PN_0329	Sinapic acid	0
PN_0341	D-Ribose 1-phosphate|D-Ribose 5-phosphate	0
PN_0343	Dodecanedioic acid	0
PN_0349	Fumaric acid	0
PN_0358	L-Threonyl-L-aspartic acid	0
PN_0373	methyl (E)-3-(1-hydroxy-4-oxocyclohexa-2,5-dien-1-yl)prop-2-enoate	0
PN_0417	Isoliquirtigenin	0
PN_0426	alpha-D-Glucose 1-phosphate|alpha-D-Galactose 1-phosphate|alpha-D-Glucose 6-phosphate|alpha-D-Mannose 1-phosphate	0
PN_0435	9-(2,3-dihydroxypropoxy)-9-oxononanoic acid	0
PN_0452	7-(1,2-Dihydroxyethyl)-4,8-dihydroxy-6-methoxy-3,4-dihydro-1(2H)-naphthalenone	0
PN_0471	D,L-beta-Hydroxypalmitic acid	0
PN_0501	(7R,8S)-7,8-dihydroxy-3,7-dimethyl-6-oxo-8H-isochromene-5-carbaldehyde	0
PN_0509	Xanthosine	0
PN_0517	Scutellarein	0
PN_0520	Dihydrokaempferol	0
PN_0523	4,4prime-Methylenebis(2,5-dimethyl-1,3-benzenediol)	0
PN_0533	(D-Glycero-alpha-D-Manno-Heptopyranosyl)-Dihydrogenphosphate	0
PN_0540	3-(1H-Indol-3-yl)-2-(trimethylammonio)propanoate	0
PN_0680	(10E,15Z)-9,12,13-trihydroxyoctadeca-10,15-dienoic acid	0
PN_0737	7-hydroxy-8-[(2S,3R,4S,5S,6R)-3,4,5-trihydroxy-6-(hydroxymethyl)oxan-2-yl]oxychromen-2-one	0
PN_0794	Neochlorogenic acid	0
PN_0818	Lactobionic acid	0
PN_0819	2-Acetyl-3-methylphenyl beta-D-glucopyranoside	0
PN_0822	4-Hydroxycinnamyl alcohol 4-D-glucoside	0
PN_0850	[(3aS,4S,5S,6E,10E,11aR)-6-formyl-5-methoxy-10-methyl-3-methylidene-2-oxo-3a,4,5,8,9,11a-hexahydrocyclodeca[b]furan-4-yl] 2-methylpropanoate	0
PN_0854	Xanthosine 5prime-phosphate	0
PN_0897	(2S,3S,4S,5R,6R)-6-(3-benzoyloxy-2-hydroxypropoxy)-3,4,5-trihydroxyoxane-2-carboxylic acid	0
PN_0908	{3-(Hexopyranosyloxy)-2-[(2Z)-2-penten-1-yl]cyclopentyl}acetic acid	0
PN_0957	Coniferin	0
PN_0989	2-[(4-hydroxy-3,5-dimethoxyphenyl)methoxy]-6-(hydroxymethyl)oxane-3,4,5-triol	0
PN_0991	[(3aR,4S,6aR,9R,9aR,9bR)-9-methyl-3,6-dimethylidene-2,8-dioxo-3a,4,5,6a,7,9,9a,9b-octahydroazuleno[4,5-b]furan-4-yl] 2-(hydroxymethyl)prop-2-enoate	0
PN_1006	Staphylin	0
PN_1034	2-(1,3-Benzodioxol-5-yl)-3-hydroxypropyl-beta-D-glucopyranoside	0
PN_1036	(2S,3R,4S,5S,6R)-2-[3-hydroxy-5-(4-hydroxypentyl)phenoxy]-6-(hydroxymethyl)oxane-3,4,5-triol	0
PN_1083	3-[3-[3,4-dihydroxy-5-(6-oxo-3H-purin-9-yl)oxolan-2-yl]propanoyl]benzoic acid	0
PN_1085	Benzyl 6-O-(4-carboxy-3-hydroxy-3-methylbutanoyl)-beta-D-glucopyranoside	0
PN_1131	2,3-Dihydroxy-3-(4-hydroxy-3-methoxyphenyl)propyl-beta-D-glucopyranoside	0
PN_1149	2-Phenylethyl 3-O-(4-carboxy-3-hydroxy-3-methylbutanoyl)-beta-D-glucopyranoside	0
PN_1167	(1S,4aS,5S,7aS)-7-(Acetoxymethyl)-1-(beta-D-glucopyranosyloxy)-5-hydroxy-1,4a,5,7a-tetrahydrocyclopenta[c]pyran-4-carboxylic acid	0
PN_1172	4-[2-hydroxy-2,6,6-trimethyl-4-[(2R,3R,4S,5S,6R)-3,4,5-trihydroxy-6-(hydroxymethyl)oxan-2-yl]oxycyclohexylidene]but-3-en-2-one	0
PN_1178	Secologanin	0
PN_1181	4-[4-hydroxy-2,6,6-trimethyl-3-[(2R,3R,4S,5S,6R)-3,4,5-trihydroxy-6-(hydroxymethyl)oxan-2-yl]oxycyclohexen-1-yl]butan-2-one	0
PN_1193	(2S,3R,4S,5S,6R)-2-[4-[(E)-2-(3,5-dihydroxyphenyl)ethenyl]phenoxy]-6-(hydroxymethyl)oxane-3,4,5-triol	0
PN_1194	Loganin	0
PN_1196	2-[(E)-4-(1,4-dihydroxy-2,2,6-trimethylcyclohexyl)but-3-en-2-yl]oxy-6-(hydroxymethyl)oxane-3,4,5-triol	0
PN_1201	[5-Hydroxy-2-(3-hydroxybutyl)-3,3-dimethylcyclohexyl]methyl-beta-D-glucopyranoside	0
PN_1213	2-hexoxy-6-[(3,4,5-trihydroxyoxan-2-yl)oxymethyl]oxane-3,4,5-triol	0
PN_1245	(3R,3'R,4R,6'S,7R)-5-Hydroxy-6',7-dimethyl-6,8-dioxo-3',4,4',5',6,6',7,8-octahydrospiro[isochromene-3,2'-pyran]-3',4,7-triyl triacetate	0
PN_1247	(2R,3R,4S,5S,6R)-2-[(1S,3R,4R)-3,4-dihydroxy-4-[(E,3R)-3-hydroxybut-1-enyl]-3,5,5-trimethylcyclohexyl]oxy-6-(hydroxymethyl)oxane-3,4,5-triol	0
PN_1252	Nodakenin	0
PN_1280	4-(3,4-Dihydroxyphenyl)-7-methoxy-2-oxo-2H-chromen-5-yl-beta-D-glucopyranoside	0
PN_1289	(6E)-2,10-Dihydroxy-2,6,10-trimethyl-6,11-dodecadien-3-yl beta-D-glucopyranoside	0
PN_1302	2-oct-1-en-3-yloxy-6-[(3,4,5-trihydroxyoxan-2-yl)oxymethyl]oxane-3,4,5-triol	0
PN_1311	(9R,10R)-10-hydroxy-8,8-dimethyl-9-[(2S,3R,4S,5S,6R)-3,4,5-trihydroxy-6-(hydroxymethyl)oxan-2-yl]oxy-9,10-dihydropyrano[2,3-f]chromen-2-one	0
PN_1338	Ononin	0
PN_1343	[(2R,3R,4S,5R,6S)-6-[(3S,4S,5S,6R)-4,5-dihydroxy-6-(hydroxymethyl)oxan-3-yl]oxy-3,4,5-trihydroxyoxan-2-yl]methyl benzoate	0
PN_1345	[3,4,5-trihydroxy-6-(2,3,4,5-tetrahydroxypentoxy)oxan-2-yl]methyl (E)-3-(3,4-dihydroxyphenyl)prop-2-enoate	0
PN_1354	2-(3,4-dihydroxyphenyl)-5,8-dihydroxy-7-methoxy-3-[(2S,3R,4R,5R,6S)-3,4,5-trihydroxy-6-methyloxan-2-yl]oxychromen-4-one	0
PN_1356	2-(3,4-Dihydroxyphenyl)ethyl-4-O-[(2E)-3-(3,4-dihydroxyphenyl)-2-propenoyl]-beta-D-glucopyranoside	0
PN_1394	5,7-Dihydroxy-2-(4-hydroxyphenyl)-4-oxo-4H-chromen-3-yl 6-O-acetyl-beta-D-glucopyranoside	0
PN_1397	4,5,8-Trihydroxy-5-(hydroxymethyl)-3-(3-methoxy-3-oxo-1-propen-2-yl)-8a-methyldecahydro-2-naphthalenyl 3,4-dihydroxy-2-methylenebutanoate	0
PN_1401	[(1S,4aR,5S,7aS)-5-hydroxy-1-[(2S,3R,4S,5S,6R)-3,4,5-trihydroxy-6-(hydroxymethyl)oxan-2-yl]oxy-1,4a,5,7a-tetrahydrocyclopenta[c]pyran-7-yl]methyl (E)-3-(4-hydroxyphenyl)prop-2-enoate	0
PN_1409	3,5,6-Trihydroxy-2-(4-hydroxy-3-methoxyphenyl)-4-oxo-4H-chromen-7-yl beta-D-glucopyranoside	0
PN_1413	(2R,3S,4S,5R,6R)-2-[[(2R,3R,4R,5S)-3,4-dihydroxy-5-(hydroxymethyl)oxolan-2-yl]oxymethyl]-6-[(2E)-3,7-dimethylocta-2,6-dienoxy]oxane-3,4,5-triol	0
PN_1416	[(1aS,1bS,2S,5aR,6S,6aS)-1a-(hydroxymethyl)-2-[(2S,3R,4S,5S,6R)-3,4,5-trihydroxy-6-(hydroxymethyl)oxan-2-yl]oxy-2,5a,6,6a-tetrahydro-1bH-oxireno[5,6]cyclopenta[1,3-c]pyran-6-yl] 3,4-dihydroxybenzoate	0
PN_1430	6-O-(Phenylacetyl)-alpha-D-glucopyranosyl alpha-D-glucopyranoside	0
PN_1470	9-methoxy-7-[4-[(2S,3R,4S,5S,6R)-3,4,5-trihydroxy-6-(hydroxymethyl)oxan-2-yl]oxyphenyl]-[1,3]dioxolo[4,5-g]chromen-8-one	0
PN_1472	3-(6-methoxy-1,3-benzodioxol-5-yl)-7-[(2S,3R,4S,5S,6R)-3,4,5-trihydroxy-6-(hydroxymethyl)oxan-2-yl]oxychromen-4-one	0
PN_1573	[(10Z)-3,6-dimethyl-2-oxo-10-[[3,4,5-trihydroxy-6-(hydroxymethyl)oxan-2-yl]oxymethyl]-3a,4,5,8,9,11a-hexahydro-3H-cyclodeca[b]furan-4-yl] 3-hydroxy-2-methylpropanoate	0
PN_1607	2-(hydroxymethyl)-6-[5-[3-(hydroxymethyl)-5-(3-hydroxypropyl)-7-methoxy-2,3-dihydro-1-benzofuran-2-yl]-2-methoxyphenoxy]oxane-3,4,5-triol	0
PN_1617	(1S)-1,5-Anhydro-1-[2-(3,4-dihydroxyphenyl)-5,7-dihydroxy-4-oxo-4H-chromen-8-yl]-2-O-beta-D-xylopyranosyl-D-glucitol	0
PN_1618	5-Hydroxy-2-(4-hydroxyphenyl)-4-oxo-3,4-dihydro-2H-chromen-7-yl 6-O-(6-deoxy-alpha-L-mannopyranosyl)-beta-D-glucopyranoside	0
PN_1627	(2S,3R,4S,5S,6R)-2-[4-[(3R,4S)-4-hydroxy-4-[(4-hydroxy-3-methoxyphenyl)methyl]-3-(hydroxymethyl)oxolan-2-yl]-2-methoxyphenoxy]-6-(hydroxymethyl)oxane-3,4,5-triol	0
PN_1629	(2R,3R,4S,5S,6R)-2-[(2R,3R)-3-hydroxy-3-(4-hydroxy-3-methoxyphenyl)-2-[4-[(E)-3-hydroxyprop-1-enyl]-2-methoxyphenoxy]propoxy]-6-(hydroxymethyl)oxane-3,4,5-triol	0
PN_1649	5,7-dihydroxy-2-(4-hydroxyphenyl)-3-[3,4,5-trihydroxy-6-[(3,4,5-trihydroxy-6-methyloxan-2-yl)oxymethyl]oxan-2-yl]oxychromen-4-one	0
PN_1653	2-(3,4-dihydroxyphenyl)-5,7-dihydroxy-3-[(2S,3R,4S,5S,6R)-3,4,5-trihydroxy-6-[[(2S,3R,4S,5R)-3,4,5-trihydroxyoxan-2-yl]oxymethyl]oxan-2-yl]oxychromen-4-one	0
PN_1689	5-Hydroxy-2-(4-hydroxyphenoxy)-4-oxo-4H-chromen-7-yl 6-O-beta-D-glucopyranosyl-beta-D-glucopyranoside	0
PN_1690	5,7-Dihydroxy-2-(4-hydroxyphenyl)-4-oxo-4H-chromen-3-yl 6-O-beta-D-glucopyranosyl-beta-D-glucopyranoside	0
PN_1700	7-[(6-Deoxy-alpha-L-mannopyranosyl)oxy]-5-hydroxy-2-(4-hydroxyphenyl)-4-oxo-4H-chromen-3-yl 4-O-acetyl-6-deoxy-alpha-L-mannopyranoside	0
PN_1879	3-[(2S,3R,4S,5R,6R)-6-[[(2R,3R,4R,5S,6S)-3,5-dihydroxy-6-methyl-4-[(2S,3R,4R,5R,6S)-3,4,5-trihydroxy-6-methyloxan-2-yl]oxyoxan-2-yl]oxymethyl]-3,4,5-trihydroxyoxan-2-yl]oxy-5,7-dihydroxy-2-(4-hydroxyphenyl)chromen-4-one	0
PN_1982	(3beta,8xi,9beta,24E)-3-{[(1R)-2-O-Hexopyranosylhexopyranosyl]oxy}-12,15-dihydroxy-9,19-cyclolanost-24-en-26-oic acid	0
PN_2007	Putative Soyasaponin II	0
PN_2011	Putative Saikosaponin BK1	0
PN_2034	[(2S,3R,4S,5S,6R)-3,4,5-trihydroxy-6-(hydroxymethyl)oxan-2-yl] (4aR,5R,6aS,6bR,10R,12aR)-10-[(2R,3R,4S,5S,6R)-4,5-dihydroxy-6-(hydroxymethyl)-3-[(2S,3R,4S,5S,6R)-3,4,5-trihydroxy-6-(hydroxymethyl)oxan-2-yl]oxyoxan-2-yl]oxy-5-hydroxy-2,2,6a,6b,9,9,12a-heptamethyl-1,3,4,5,6,6a,7,8,8a,10,11,12,13,14b-tetradecahydropicene-4a-carboxylate	0
PP_0002	gamma-Valerolactam	0
PP_0026	Homoserine lactone	0
PP_0032	Choline	0
PP_0037	L-Serine	0
PP_0072	Cytosine	0
PP_0080	Uracil	0
PP_0084	Propargylglycine	0
PP_0128	Betaine	0
PP_0129	5-Aminopentanoic acid	0
PP_0130	L-Valine	0
PP_0197	2-Picolinic acid	0
PP_0218	Imidazole-4-acetic acid	0
PP_0254	trans-3-Hydroxy-L-proline	0
PP_0257	L-Isoleucine	0
PP_0258	L-Leucine	0
PP_0266	L-Asparagine	0
PP_0270	L-Aspartic acid	0
PP_0275	Bis(2-hydroxypropyl)amine	0
PP_0294	L-Homocysteine	0
PP_0305	1-[4-[(2S,3R,4S,5S,6R)-3,4,5-trihydroxy-6-[[(2S,3R,4S,5R)-3,4,5-trihydroxyoxan-2-yl]oxymethyl]oxan-2-yl]oxyphenyl]ethanone	0
PP_0326	N-Methylnicotinic acid	0
PP_0328	Anthranilic acid	0
PP_0329	4-Aminobenzoic acid	0
PP_0343	6-Hydroxynicotinic acid	0
PP_0355	Tropine	0
PP_0393	4-Guanidinobutyric acid	0
PP_0394	(3-Carboxypropyl)trimethylammonium	0
PP_0395	Acetylcholine	0
PP_0428	L-Glutamine	0
PP_0431	L-Lysine	0
PP_0438	L-Glutamic acid	0
PP_0465	L-Methionine	0
PP_0495	Adonitol|Xylitol	0
PP_0496	L-(-)-Arabitol	0
PP_0500	Limonene-1,2-epoxide	0
PP_0575	O-Acetyl-L-homoserine	0
PP_0589	4-Hydroxycoumarin	0
PP_0591	Umbelliferone	0
PP_0607	(5E,8Z)-4,7-dihydroxy-2-methyl-2,3,4,7-tetrahydrooxecin-10-one	0
PP_0612	N-[(Z)-2-(4-Hydroxyphenyl)vinyl]formamide	0
PP_0636	L-Methionine sulfoxide	0
PP_0647	Apocynin	0
PP_0654	quinolinic acid	0
PP_0657	Uric acid	0
PP_0662	5-Isopropyl-2-methyl-4-oxobicyclo[3.1.0]hex-2-yl-beta-D-glucopyranoside	0
PP_0684	N-Butyryl-D,L-homoserine lactone	0
PP_0724	L-Valylglycine	0
PP_0725	N-Acetyl-L-ornithine	0
PP_0728	L-Arginine	0
PP_0765	Herniarin	0
PP_0774	7-Hydroxy-4-methyl-2H-chromen-2-one	0
PP_0776	Allantoic acid	0
PP_0779	L-Alanyl-L-serine	0
PP_0783	N-(2-Hydroxyethyl)iminodiacetic acid	0
PP_0785	4-Hydroxy-3-methoxycinnamaldehyde	0
PP_0789	4-oxo-4-(pyridin-3-yl)butanoic acid	0
PP_0804	1-O-[(2E)-3-(3,4-Dihydroxyphenyl)-2-propenoyl]-beta-D-glucopyranose	0
PP_0818	3-(2,4-Dihydroxyphenyl)propanoic acid	0
PP_0819	Galactitol	0
PP_0828	O-Phospho-L-serine	0
PP_0851	N-(5-acetamidopentyl)acetamide	0
PP_0868	N-epsilon-Acetyl-L-lysine	0
PP_0872	L-Alanyl-L-valine	0
PP_0880	N-Acetylglutamic acid	0
PP_0890	L-Aspartylglycine	0
PP_0922	(3R,4R)-4,7,8-Trihydroxy-3-methyl-3,4-dihydro-1H-isochromen-1-one	0
PP_0923	Scopoletin	0
PP_0930	S-(2-Carboxyethyl)cysteine	0
PP_0940	Gentiopicrin	0
PP_0965	3-[2-(beta-D-Glucopyranosyloxy)-4-methoxyphenyl]propanoic acid	0
PP_1014	L-Alanyl-L-isoleucine	0
PP_1016	L-Alanyl-L-leucine	0
PP_1032	L-Glutamylglycine|Glycyl-L-glutamic acid	0
PP_1045	4-[2-[[2,3-dihydroxy-2-(1-hydroxyethyl)butanoyl]oxymethyl]anilino]-4-oxobutanoic acid	0
PP_1052	D-Panthenol	0
PP_1073	L-Methionylglycine	0
PP_1075	(3Z)-3-Butylidene-6,7-dihydroxy-4,5,6,7-tetrahydro-2-benzofuran-1(3H)-one	0
PP_1085	Sinapoyl aldehyde	0
PP_1086	3,4-Dimethoxycinnamic acid	0
PP_1089	(+)-geniposide	0
PP_1090	L-Kynurenine	0
PP_1132	Methyl 3-[2-(beta-D-glucopyranosyloxy)-4-methoxyphenyl]propanoate	0
PP_1174	L-Prolyl-L-threonine	0
PP_1196	L-Alanyl-L-glutamic acid	0
PP_1200	L-Valyl-L-threonine	0
PP_1214	L-Seryl-L-aspartic acid	0
PP_1217	L-Threonyl-L-threonine	0
PP_1221	N-Acetyl-D-galactosamine|N-Acetyl-D-glucosamine|N-Acetyl-D-mannosamine	0
PP_1227	L-Phenylalanylglycine	0
PP_1258	2-[(1R,2R)-2-[(Z)-5-hydroxypent-2-enyl]-3-oxocyclopentyl]acetic acid	0
PP_1278	L-Prolyl-L-isoleucine	0
PP_1285	Ergothioneine	0
PP_1286	L-Prolyl-L-asparagine	0
PP_1295	L-Prolyl-L-aspartic acid	0
PP_1298	(2R)-4-methoxy-2-[(E)-2-phenylethenyl]-2,3-dihydropyran-6-one	0
PP_1302	L-Leucyl-L-valine|L-Threonylglycine	0
PP_1304	L-Valyl-L-leucine	0
PP_1309	L-Valyl-L-asparagine	0
PP_1329	L-Threonyl-L-isoleucine	0
PP_1331	L-Threonyl-L-leucine	0
PP_1340	L-Asparaginyl-L-threonine	0
PP_1347	L-Seryl-L-glutamic acid	0
PP_1360	L-Alanyl-L-phenylalanine	0
PP_1361	L-Phenylalanyl-L-alanine	0
PP_1379	L-Tyrosylglycine	0
PP_1380	Glycyl-L-tyrosine	0
PP_1412	3-(3,4,5-Trimethoxyphenyl)-1,2-propanediol	0
PP_1422	1,8-Dihydroxy-9-oxo-1,2,3,9-tetrahydrocyclopenta[b]chromene-6-carboxylic acid	0
PP_1431	L-Isoleucyl-L-leucine	0
PP_1438	L-Valyl-L-glutamine	0
PP_1439	L-asparaginyl-L-leucine	0
PP_1440	L-Leucyl-L-asparagine	0
PP_1441	L-Valyl-L-lysine	0
PP_1459	D-Octopine	0
PP_1463	Pyridoxal-5prime-monophosphate	0
PP_1476	L-Aspartyl-L-aspartic acid	0
PP_1479	L-Glutamyl-L-threonine	0
PP_1481	L-Valyl-L-methionine	0
PP_1482	L-Methionyl-L-valine	0
PP_1491	L-Methionyl-L-threonine	0
PP_1492	L-Threonyl-L-methionine	0
PP_1507	L-Seryl-L-phenylalanine	0
PP_1508	L-Tyrosyl-L-alanine	0
PP_1509	L-Phenylalanyl-L-serine	0
PP_1526	Daidzein	0
PP_1533	L-Valyl-L-histidine	0
PP_1573	L-Glutaminyl-L-leucine	0
PP_1575	L-Isoleucyl-L-glutamine	0
PP_1577	L-Isoleucyl-L-lysine	0
PP_1579	L-Lysyl-L-isoleucine	0
PP_1594	L-Glutamyl-L-leucine	0
PP_1596	L-Leucyl-L-glutamic acid	0
PP_1601	L-Aspartyl-L-glutamine	0
PP_1621	L-Methionyl-L-asparagine	0
PP_1628	Thiamine	0
PP_1629	8-Hydroxy-4-(2-hydroxy-2-propanyl)-10-oxatricyclo[7.2.1.0~1,5~]dodec-3-ene-8-carboxylic acid	0
PP_1643	L-Threonyl-L-phenylalanine	0
PP_1654	Neochanin	0
PP_1655	Inosine	0
PP_1658	L-Tyrosyl-L-serine	0
PP_1660	L-Isoleucyl-L-histidine	0
PP_1661	L-Histidyl-L-leucine	0
PP_1670	Apigenin	0
PP_1672	3',4',7-Trihydroxyflavone	0
PP_1704	L-Arginyl-L-valine	0
PP_1744	Saccharopine	0
PP_1751	L-Methionyl-L-glutamine	0
PP_1761	L-Glutamyl-L-methionine	0
PP_1762	L-Tyrosyl-L-proline	0
PP_1764	L-Leucyl-L-phenylalanine	0
PP_1768	L-Asparaginyl-L-phenylalanine	0
PP_1773	L-Phenylalanyl-L-aspartatic acid	0
PP_1776	L-Tyrosyl-L-valine	0
PP_1789	6-[1-Hydroxy-1-(3-methyl-5-oxotetrahydro-2-furanyl)ethyl]-4-methoxy-3-methyl-2H-pyran-2-one	0
PP_1790	L-Tyrosyl-L-Threonine	0
PP_1867	L-Argininosuccinic acid	0
PP_1875	L-Seryl-L-tryptophan	0
PP_1886	Ethylenediaminetetraacetic acid	0
PP_1898	L-Lysyl-L-phenylalanine	0
PP_1912	L-Tyrosyl-L-isoleucine	0
PP_1913	L-Leucyl-L-tyrosine	0
PP_1917	L-Tyrosyl-L-Asparagine	0
PP_1925	L-Tyrosyl-L-aspartic acid	0
PP_1926	L-Aspartyl-L-tyrosine	0
PP_1966	(2R,3R,4S,5S,6R)-2-(4-hydroxyhexoxy)-6-(hydroxymethyl)oxane-3,4,5-triol	0
PP_1990	L-Threonyl-L-tryptophan	0
PP_2023	[3,4,6-trihydroxy-5-[3,4,5-trihydroxy-6-(hydroxymethyl)oxan-2-yl]oxyoxan-2-yl]methyl (E)-3-(4-hydroxyphenyl)prop-2-enoate	0
PP_2026	methyl (1S,4aS,7aS)-4prime-[(1S)-1-hydroxyethyl]-5prime-oxo-1-[(2S,3R,4S,5S,6R)-3,4,5-trihydroxy-6-(hydroxymethyl)oxan-2-yl]oxyspiro[4a,7a-dihydro-1H-cyclopenta[c]pyran-7,2prime-furan]-4-carboxylate|methyl (1S,4aS,7aS)-4prime-[(1S)-1-hydroxyethyl]-5prime-oxo-1-[4,5,6-trihydroxy-3-(hydroxymethyl)oxan-2-yl]oxyspiro[4a,7a-dihydro-1H-cyclopenta[c]pyran-7,2prime-furan]-4-carboxylate	0
PP_2034	L-Glutaminyl-L-tyrosine	0
PP_2035	L-Tyrosyl-L-glutamine	0
PP_2049	(1R,2R,4S,5R,8R,9S,10R,11S,12S)-4,12-Dihydroxy-11-methyl-6-methylene-16-oxo-15-oxapentacyclo[9.3.2.1~5,8~.0~1,10~.0~2,8~]heptadec-13-ene-9-carboxylic acid	0
PP_2067	L-Methionyl-L-tyrosine	0
PP_2068	L-Tyrosyl-L-methionine	0
PP_2069	L-Phenylalanyl-L-phenylalanine	0
PP_2097	2-Hydroxy-4,5',8a'-trimethyl-1'-oxo-4-vinyloctahydro-1'H-spiro[cyclopentane-1,2'-naphthalene]-5'-carboxylic acid	0
PP_2112	L-Tryptophyl-L-aspartic acid	0
PP_2113	L-Aspartyl-L-tryptophan	0
PP_2214	(2,6,6-Trimethyl-4-oxo-2-cyclohexen-1-yl)methyl beta-D-glucopyranoside	0
PP_2243	L-Tryptophyl-L-glutamic acid	0
PP_2347	L-Tyrosyl-L-tyrosine	0
PP_2383	3-[5-(3,4-dihydroxy-4-methyl-5-oxooxolan-2-yl)-2-hydroxy-4-methoxyphenyl]propanoic acid	0
PP_2486	(2R,3R,4S,5S,6R)-2-[(E)-3-(4-hydroxy-3-methoxyphenyl)prop-2-enoxy]-6-(hydroxymethyl)oxane-3,4,5-triol	0
PP_2534	3,5,5-trimethyl-4-[(E)-3-[(2R,3R,4S,5S,6R)-3,4,5-trihydroxy-6-(hydroxymethyl)oxan-2-yl]oxybut-1-enyl]cyclohex-2-en-1-one	0
PP_2558	[(10Z)-6,10-bis(hydroxymethyl)-3-methylidene-2-oxo-3a,4,5,6,7,8,9,11a-octahydrocyclodeca[b]furan-4-yl] 2-methylprop-2-enoate	0
PP_2645	2-[(2E,5E,7E,11E)-10-Hydroxy-3,7,9,11-tetramethyl-2,5,7,11-tridecatetraen-1-yl]-6-methoxy-3,5-dimethyl-4H-pyran-4-one	0
PP_2746	Syringin	0
PP_2783	Methyl 4-{[1,3-dihydroxy-1-(4-hydroxy-3-methoxyphenyl)-2-propanyl]oxy}-3-methoxybenzoate	0
PP_2801	4-hydroxy-5-(hydroxymethyl)-3,5-dimethyl-4-[(E)-3-[(2R,3R,4S,5S,6R)-3,4,5-trihydroxy-6-(hydroxymethyl)oxan-2-yl]oxybut-1-enyl]cyclohex-2-en-1-one	0
PP_2827	Uridine diphosphate	0
PP_3032	Genistein 7-O-beta-D-glucoside	0
PP_3033	5-hydroxy-2-(4-hydroxyphenyl)-7-[(2S,3R,4S,5S,6R)-3,4,5-trihydroxy-6-(hydroxymethyl)oxan-2-yl]oxychromen-4-one	0
PP_3038	3-hydroxy-3-methyl-5-oxo-5-[[(2R,3S,4S,5R,6S)-3,4,5-trihydroxy-6-(2-methyl-4-oxopyran-3-yl)oxyoxan-2-yl]methoxy]pentanoic acid	0
PP_3050	2-Phenylethyl 6-O-[(2S,3R,4R)-3,4-dihydroxy-4-(hydroxymethyl)tetrahydro-2-furanyl]-beta-D-glucopyranoside|(2S,3R,4S,5R)-2-[(2R,3R,4S,5S,6R)-4,5-dihydroxy-6-(hydroxymethyl)-2-(2-phenylethoxy)oxan-3-yl]oxyoxane-3,4,5-triol	0
PP_3140	5,7-dihydroxy-2-(4-hydroxyphenyl)-3-[(2S,3R,4S,5R,6R)-3,4,5-trihydroxy-6-(hydroxymethyl)oxan-2-yl]oxychromen-4-one	0
PP_3142	Orientin	0
PP_3144	Luteolin-4prime-glucoside	0
PP_3155	Ptelatoside B	0
PP_3342	5-Hydroxy-2-(4-hydroxy-3-methoxyphenyl)-6-methoxy-4-oxo-4H-chromen-7-yl beta-D-glucopyranoside	0
PP_3404	4-Allyl-2-methoxyphenyl 6-O-beta-D-glucopyranosyl-beta-D-glucopyranoside	0
PP_3437	3-oxo-3-[[(2R,3S,4S,5R,6S)-3,4,5-trihydroxy-6-[3-(4-methoxyphenyl)-4-oxochromen-7-yl]oxyoxan-2-yl]methoxy]propanoic acid	0
PP_3439	[(1S,4aS,5R,7S,7aS)-4a,5-dihydroxy-7-methyl-1-[(2S,3R,4S,5S,6R)-3,4,5-trihydroxy-6-(hydroxymethyl)oxan-2-yl]oxy-1,5,6,7a-tetrahydrocyclopenta[c]pyran-7-yl] (E)-3-phenylprop-2-enoate	0
PP_3441	Methyl (2S)-[(5S,6S,10S,12S,13R,15S,19S)-6-(3-furyl)-15,18-dihydroxy-1,5,16-trimethyl-8,14-dioxo-7,11-dioxahexacyclo[14.2.1.0~2,12~.0~5,10~.0~10,12~.0~13,18~]nonadec-19-yl](hydroxy)acetate	0
PP_3465	[2-hydroxy-3-[(9Z,12Z)-octadeca-9,12-dienoyl]oxypropyl] 2-(trimethylazaniumyl)ethyl phosphate	0
PP_3471	D-Raffinose	0
PP_3649	5-Methoxy-6-methyl-9,10-dioxo-9,10-dihydro-2-anthracenyl 6-O-beta-D-xylopyranosyl-beta-D-glucopyranoside	0
PP_3650	7-[(2S,3R,4S,5S,6R)-6-[[(2R,3R,4R)-3,4-dihydroxy-4-(hydroxymethyl)oxolan-2-yl]oxymethyl]-3,4,5-trihydroxyoxan-2-yl]oxy-3-(4-methoxyphenyl)chromen-4-one	0
PP_3655	7-[3-[3,4-dihydroxy-4-(hydroxymethyl)oxolan-2-yl]oxy-4,5-dihydroxy-6-(hydroxymethyl)oxan-2-yl]oxy-5-hydroxy-2-(4-hydroxyphenyl)chromen-4-one	0
PP_3699	5,7-Dihydroxy-2-(4-hydroxyphenyl)-4-oxo-4H-chromen-3-yl 2-O-beta-D-xylopyranosyl-beta-D-glucopyranoside	0
PP_3726	1,5-Anhydro-1-[5,7-dihydroxy-2-(4-hydroxyphenyl)-4-oxo-4H-chromen-8-yl]-2-O-hexopyranosylhexitol	0
PP_3727	4-(3,4-dihydroxyphenyl)-7-methoxy-5-[(2S,3R,4S,5S,6R)-3,4,5-trihydroxy-6-[[(2S,3R,4S,5R)-3,4,5-trihydroxyoxan-2-yl]oxymethyl]oxan-2-yl]oxychromen-2-one	0
PP_3810	Ramnazin-3-O-rutinoside	0
PP_3811	Dimethyl (9E,18E)-1,10-bis(beta-D-glucopyranosyloxy)-6,15-dioxo-4a,5,6,8,13a,14,15,17-octahydro-1H,10H-dipyrano[3,4-d:3',4'-k][1,8]dioxacyclotetradecine-4,13-dicarboxylate	0
PP_3813	5,7-dihydroxy-2-[3-hydroxy-4-[(2S,3R,4S,5S,6R)-3,4,5-trihydroxy-6-(hydroxymethyl)oxan-2-yl]oxyphenyl]-3-[(2S,3R,4S,5S,6R)-3,4,5-trihydroxy-6-(hydroxymethyl)oxan-2-yl]oxychromen-4-one	0
PP_3849	Forsythiaside	0
PP_3850	[(2S,3R,4R,5S,6S)-3,5-dihydroxy-2-[5-hydroxy-2-(4-hydroxyphenyl)-4-oxo-7-[(2S,3R,4R,5R,6S)-3,4,5-trihydroxy-6-methyloxan-2-yl]oxychromen-3-yl]oxy-6-methyloxan-4-yl] acetate	0
PP_3890	Nicotinamide adenine dinucleotide	0
PP_3953	methyl (4S,5Z,6S)-5-ethylidene-4-[2-oxo-2-[[(2R,3S,4S,5R,6R)-3,4,5-trihydroxy-6-[2-(4-hydroxyphenyl)ethoxy]oxan-2-yl]methoxy]ethyl]-6-[(2S,3R,4S,5S,6R)-3,4,5-trihydroxy-6-(hydroxymethyl)oxan-2-yl]oxy-4H-pyran-3-carboxylate	0
PP_3988	3-[4,5-dihydroxy-3-[(2R,3R,4R,5R,6S)-3,4,5-trihydroxy-6-methyloxan-2-yl]oxy-6-[[(2R,3R,4R,5R,6S)-3,4,5-trihydroxy-6-methyloxan-2-yl]oxymethyl]oxan-2-yl]oxy-5,7-dihydroxy-2-(4-hydroxyphenyl)chromen-4-one	0
PP_4140	Putative Soyasaponin I	0
FUNGI	FUNGI	0
TIME	TIME	0

## Sheet: Biotic
Node	Annotation	Probability
PP_2113	L-Aspartyl-L-tryptophan	0.8
Glyma.19g151700	Tetratricopeptide repeat (TPR)-like superfamily protein	0.74
Glyma.12g106800	PapD-like superfamily protein	0.68
Glyma.02g058051	Zincin-like metalloproteases family protein	0.68
Glyma.03g147800	Disease resistance-responsive (dirigent-like protein) family protein	0.66
PP_1655	Inosine	0.64
Glyma.19g005800	polyribonucleotide nucleotidyltransferase, putative	0.58
PP_1898	L-Lysyl-L-phenylalanine	0.58
Glyma.18g127500	DNAJ heat shock family protein	0.54
Glyma.09g040600		0.5
Glyma.05g107500	VQ motif-containing protein	0.48
PP_1526	Daidzein	0.48
Glyma.20g167500		0.46
Glyma.11g046400	VQ motif-containing protein	0.42
Glyma.10g161100	translocase of inner mitochondrial membrane 23	0.36
PP_1476	L-Aspartyl-L-aspartic acid	0.36
PP_1347	L-Seryl-L-glutamic acid	0.34
Glyma.18g278900	Methylenetetrahydrofolate reductase family protein	0.32
Glyma.08g114700	calmodulin-binding family protein	0.32
PN_1430	6-O-(Phenylacetyl)-alpha-D-glucopyranosyl alpha-D-glucopyranoside	0.32
Glyma.12g019900	NAD(P)-binding Rossmann-fold superfamily protein	0.3
Glyma.03g246700	NAD(P)-linked oxidoreductase superfamily protein	0.3
Glyma.07g054000	myb domain protein 111	0.3
Glyma.14g178600	2-oxoglutarate (2OG) and Fe(II)-dependent oxygenase superfamily protein	0.3
PN_1034	2-(1,3-Benzodioxol-5-yl)-3-hydroxypropyl-beta-D-glucopyranoside	0.3
Glyma.19g134700	beta-1,3-glucanase 1	0.28
Glyma.04g094232	MSCS-like 2	0.28
Glyma.06g273600	Cysteine proteinases superfamily protein	0.28
PP_0500	Limonene-1,2-epoxide	0.28
Glyma.11g243400	RING/U-box superfamily protein	0.26
PN_1193	(2S,3R,4S,5S,6R)-2-[4-[(E)-2-(3,5-dihydroxyphenyl)ethenyl]phenoxy]-6-(hydroxymethyl)oxane-3,4,5-triol	0.26
PP_0037	L-Serine	0.26
Glyma.18g285800	NAD(P)-linked oxidoreductase superfamily protein	0.24
Glyma.15g128700	Peroxidase superfamily protein	0.24
Glyma.11g018800	Protein kinase family protein	0.24
Glyma.02g158700	dihydroflavonol 4-reductase	0.22
Glyma.09g037100	Glycosyl hydrolase superfamily protein	0.2
Glyma.06g272900	Cysteine proteinases superfamily protein	0.2
Glyma.11g169264	PLATZ transcription factor family protein	0.2
PP_1221	N-Acetyl-D-galactosamine|N-Acetyl-D-glucosamine|N-Acetyl-D-mannosamine	0.2
Glyma.15g142400	Glycosyl hydrolase superfamily protein	0.18
Glyma.20g245100	homogentisate phytyltransferase 1	0.18
Glyma.02g041900	phosphoserine aminotransferase	0.18
Glyma.13g165633		0.18
Glyma.07g048900	O-methyltransferase 1	0.16
Glyma.10g147200	lon protease 1	0.16
Glyma.06g023900	Pathogenesis-related thaumatin superfamily protein	0.16
PP_1602	L-Tryptophylglycine	0.16
PN_0358	L-Threonyl-L-aspartic acid	0.14
PP_1910	L-Phenylalanyl-L-glutamic acid	0.14
Glyma.08g169000	LOB domain-containing protein 4	0.12
Glyma.06g244900		0.12
Glyma.14g082100	origin recognition complex second largest subunit 2	0.12
Glyma.11g073100	beta-galactosidase 3	0.12
PN_0113	L-beta-Imidazolelactic acid	0.12
PP_0218	Imidazole-4-acetic acid	0.12
PP_0328	Anthranilic acid	0.12
PP_3437	3-oxo-3-[[(2R,3S,4S,5R,6S)-3,4,5-trihydroxy-6-[3-(4-methoxyphenyl)-4-oxochromen-7-yl]oxyoxan-2-yl]methoxy]propanoic acid	0.12
Glyma.03g176300	Glutathione S-transferase family protein	0.1
Glyma.18g057900	NAD(P)-binding Rossmann-fold superfamily protein	0.1
Glyma.17g163200	root hair specific 19	0.1
Glyma.07g083900	Phosphorylase superfamily protein	0.1
Glyma.09g269600	NAD(P)-binding Rossmann-fold superfamily protein	0.1
Glyma.10g193200	heat shock protein 60	0.1
Glyma.03g044500	Disease resistance-responsive (dirigent-like protein) family protein	0.1
Glyma.11g189500	histone deacetylase 2B	0.1
Glyma.14g012800	cellulose synthase like E1	0.1
Glyma.20g154900	peptidoglycan-binding LysM domain-containing protein	0.1
Glyma.02g011200	Tetratricopeptide repeat (TPR)-like superfamily protein	0.1
Glyma.10g150400	phloem protein 2-B15	0.1
PN_1006	Staphylin	0.1
PN_1394	5,7-Dihydroxy-2-(4-hydroxyphenyl)-4-oxo-4H-chromen-3-yl 6-O-acetyl-beta-D-glucopyranoside	0.1
PP_0891	L-Threonyl-L-alanine	0.1
PP_1052	D-Panthenol	0.1
Glyma.02g028400		0.08
Glyma.13g149100	Sulfite exporter TauE/SafE family protein	0.08
Glyma.18g220500	NAD(P)-binding Rossmann-fold superfamily protein	0.08
Glyma.07g032500		0.08
Glyma.02g151500	transducin family protein / WD-40 repeat family protein	0.08
Glyma.12g049700	P-loop containing nucleoside triphosphate hydrolases superfamily protein	0.08
Glyma.11g152600	Ribosomal RNA processing Brix domain protein	0.08
Glyma.12g062700	expansin A4	0.08
Glyma.10g213000		0.08
PN_0229	D-Galacturonic acid	0.08
PP_0254	trans-3-Hydroxy-L-proline	0.08
PP_0789	4-oxo-4-(pyridin-3-yl)butanoic acid	0.08
PP_1205	O-Succinyl-L-homoserine	0.08
PP_1227	L-Phenylalanylglycine	0.08
PP_1773	L-Phenylalanyl-L-aspartatic acid	0.08
PP_2069	L-Phenylalanyl-L-phenylalanine	0.08
Glyma.05g227400	NADP-malic enzyme 4	0.06
Glyma.06g149120		0.06
Glyma.19g121600		0.06
Glyma.02g290200	ARM repeat superfamily protein	0.06
Glyma.18g237900	cysteine-rich RLK (RECEPTOR-like protein kinase) 29	0.06
Glyma.17g134200	cytochrome P450, family 706, subfamily A, polypeptide 4	0.06
Glyma.08g303000	putative mitochondrial RNA helicase 2	0.06
Glyma.06g317500	prohibitin 3	0.06
Glyma.15g157700	S-adenosyl-L-methionine-dependent methyltransferases superfamily protein	0.06
Glyma.04g131100	NmrA-like negative transcriptional regulator family protein	0.06
Glyma.06g319900	Eukaryotic protein of unknown function (DUF842)	0.06
Glyma.19g023200	cycling DOF factor 2	0.06
Glyma.09g131700		0.06
Glyma.08g192700	heat shock protein 60-3A	0.06
Glyma.05g106951	RNApolymerase sigma-subunit F	0.06
PN_0286	Glucoheptose	0.06
PN_0332	Porphobilinogen	0.06
PN_0417	Isoliquirtigenin	0.06
PN_0468	Naringenin	0.06
PN_0854	Xanthosine 5prime-phosphate	0.06
PN_1150	3-Methylbutyl 6-O-alpha-L-arabinopyranosyl-beta-D-glucopyranoside	0.06
PN_1329	(2R,3S,4S,5R,6R)-2-(hydroxymethyl)-6-[[(2R,3S,4S,5R,6S)-3,4,5-trihydroxy-6-(2-hydroxy-4-prop-2-enylphenoxy)oxan-2-yl]methoxy]oxane-3,4,5-triol	0.06
PN_1591	Uridine 5-diphosphoglucose|Uridine 5prime-diphosphogalactose	0.06
PN_1627	(2S,3R,4S,5S,6R)-2-[4-[(3R,4S)-4-hydroxy-4-[(4-hydroxy-3-methoxyphenyl)methyl]-3-(hydroxymethyl)oxolan-2-yl]-2-methoxyphenoxy]-6-(hydroxymethyl)oxane-3,4,5-triol	0.06
PP_0395	Acetylcholine	0.06
PP_0724	L-Valylglycine	0.06
PP_0819	Galactitol	0.06
PP_0930	S-(2-Carboxyethyl)cysteine	0.06
PP_0967	6-Hydroxy-4,4,7a-trimethyl-5,6,7,7a-tetrahydro-1-benzofuran-2(4H)-one	0.06
PP_1285	Ergothioneine	0.06
PP_2071	5'-Deoxy-5'-(methylsulfinyl)adenosine	0.06
PP_2368	Adenosine monophosphate	0.06
PP_3035	Isovitexin	0.06
PP_3953	methyl (4S,5Z,6S)-5-ethylidene-4-[2-oxo-2-[[(2R,3S,4S,5R,6R)-3,4,5-trihydroxy-6-[2-(4-hydroxyphenyl)ethoxy]oxan-2-yl]methoxy]ethyl]-6-[(2S,3R,4S,5S,6R)-3,4,5-trihydroxy-6-(hydroxymethyl)oxan-2-yl]oxy-4H-pyran-3-carboxylate	0.06
Glyma.19g011700	Peroxidase superfamily protein	0.04
Glyma.05g103600	root hair specific 19	0.04
Glyma.10g177200	light harvesting complex of photosystem II 5	0.04
Glyma.14g010900	Aldolase superfamily protein	0.04
Glyma.03g228900	ATP-citrate lyase A-3	0.04
Glyma.09g073600	sucrose synthase 4	0.04
Glyma.14g201800	Peroxidase superfamily protein	0.04
Glyma.19g223000	Glycosyl hydrolase superfamily protein	0.04
Glyma.08g113600	acyl-activating enzyme 18	0.04
Glyma.16g137000	Disease resistance protein (TIR-NBS-LRR class) family	0.04
Glyma.03g004300		0.04
Glyma.07g134800	auxin response factor 9	0.04
Glyma.04g225300	Vacuolar iron transporter (VIT) family protein	0.04
Glyma.16g081400	glyceraldehyde-3-phosphate dehydrogenase of plastid 2	0.04
Glyma.15g250100	nine-cis-epoxycarotenoid dioxygenase 3	0.04
Glyma.16g023000	myb domain protein 111	0.04
Glyma.12g097300	SLAC1 homologue 1	0.04
Glyma.16g165800	light-harvesting chlorophyll-protein complex II subunit B1	0.04
Glyma.20g097700	lon protease 1	0.04
Glyma.17g028400	TOXICOS EN LEVADURA 2	0.04
Glyma.09g075200	Chalcone and stilbene synthase family protein	0.04
Glyma.11g161000	Methyltransferase-related protein	0.04
Glyma.03g175800	aluminum sensitive 3	0.04
Glyma.06g275900	Peroxidase superfamily protein	0.04
Glyma.20g114200	cinnamate-4-hydroxylase	0.04
Glyma.15g250050		0.04
Glyma.09g224200	peroxin 11B	0.04
Glyma.05g213500	Lactoylglutathione lyase / glyoxalase I family protein	0.04
Glyma.04g054300	S-adenosyl-L-methionine-dependent methyltransferases superfamily protein	0.04
Glyma.08g329000		0.04
Glyma.06g045100	Subtilase family protein	0.04
Glyma.18g020600		0.04
Glyma.02g211400	phosphoenolpyruvate carboxylase-related kinase 2	0.04
Glyma.04g034900		0.04
Glyma.18g130900	response regulator 3	0.04
Glyma.13g035200	alcohol dehydrogenase 1	0.04
PN_0287	D-Fucose	0.04
PN_0818	Lactobionic acid	0.04
PN_0850	[(3aS,4S,5S,6E,10E,11aR)-6-formyl-5-methoxy-10-methyl-3-methylidene-2-oxo-3a,4,5,8,9,11a-hexahydrocyclodeca[b]furan-4-yl] 2-methylpropanoate	0.04
PN_0983	3-Hydroxy-5-[(Z)-2-(4-hydroxyphenyl)vinyl]phenyl beta-D-glucopyranoside	0.04
PN_1311	(9R,10R)-10-hydroxy-8,8-dimethyl-9-[(2S,3R,4S,5S,6R)-3,4,5-trihydroxy-6-(hydroxymethyl)oxan-2-yl]oxy-9,10-dihydropyrano[2,3-f]chromen-2-one	0.04
PP_0274	beta-Hydroxynorvaline	0.04
PP_0465	L-Methionine	0.04
PP_0496	L-(-)-Arabitol	0.04
PP_0589	4-Hydroxycoumarin	0.04
PP_0880	N-Acetylglutamic acid	0.04
PP_1089	(+)-geniposide	0.04
PP_1196	L-Alanyl-L-glutamic acid	0.04
PP_1298	(2R)-4-methoxy-2-[(E)-2-phenylethenyl]-2,3-dihydropyran-6-one	0.04
PP_1379	L-Tyrosylglycine	0.04
PP_1411	Lumichrome	0.04
PP_1431	L-Isoleucyl-L-leucine	0.04
PP_1509	L-Phenylalanyl-L-serine	0.04
PP_1628	Thiamine	0.04
PP_1867	L-Argininosuccinic acid	0.04
PP_1925	L-Tyrosyl-L-aspartic acid	0.04
PP_1926	L-Aspartyl-L-tyrosine	0.04
PP_2512	(1S,3R,4S,5R)-1,3,5-Trihydroxy-4-{[(2E)-3-(4-hydroxy-3-methoxyphenyl)-2-propenoyl]oxy}cyclohexanecarboxylic acid	0.04
PP_2645	2-[(2E,5E,7E,11E)-10-Hydroxy-3,7,9,11-tetramethyl-2,5,7,11-tridecatetraen-1-yl]-6-methoxy-3,5-dimethyl-4H-pyran-4-one	0.04
PP_3038	3-hydroxy-3-methyl-5-oxo-5-[[(2R,3S,4S,5R,6S)-3,4,5-trihydroxy-6-(2-methyl-4-oxopyran-3-yl)oxyoxan-2-yl]methoxy]pentanoic acid	0.04
PP_3404	4-Allyl-2-methoxyphenyl 6-O-beta-D-glucopyranosyl-beta-D-glucopyranoside	0.04
PP_3726	1,5-Anhydro-1-[5,7-dihydroxy-2-(4-hydroxyphenyl)-4-oxo-4H-chromen-8-yl]-2-O-hexopyranosylhexitol	0.04
Glyma.15g026500	lipoxygenase 1	0.02
Glyma.12g217400	BURP domain-containing protein	0.02
Glyma.19g245400	pathogenesis-related 4	0.02
Glyma.01g142400		0.02
Glyma.06g165700	basic helix-loop-helix (bHLH) DNA-binding superfamily protein	0.02
Glyma.06g143300	expansin A8	0.02
Glyma.16g145600	Seven transmembrane MLO family protein	0.02
Glyma.08g326000	CCCH-type zinc fingerfamily protein with RNA-binding domain	0.02
Glyma.15g056100	homologue of NAP57	0.02
Glyma.19g095400	ACT domain repeat 6	0.02
Glyma.09g104000	RNA binding;RNA binding	0.02
Glyma.07g184300	mitochondrial HSO70 2	0.02
Glyma.19g029300	UDP-Glycosyltransferase superfamily protein	0.02
Glyma.08g332000	S-adenosyl-L-methionine-dependent methyltransferases superfamily protein	0.02
Glyma.16g151500	NAC domain containing protein 47	0.02
Glyma.10g201100	Pyruvate kinase family protein	0.02
Glyma.11g238300	aspartate aminotransferase	0.02
Glyma.03g186500	transducin family protein / WD-40 repeat family protein	0.02
Glyma.06g021200	DC1 domain-containing protein	0.02
Glyma.07g155200	ferretin 1	0.02
Glyma.U031105	Disease resistance-responsive (dirigent-like protein) family protein	0.02
Glyma.03g147700	Disease resistance-responsive (dirigent-like protein) family protein	0.02
Glyma.13g042800	UbiA prenyltransferase family protein	0.02
Glyma.18g075000	S-adenosyl-L-methionine-dependent methyltransferases superfamily protein	0.02
Glyma.19g255200	Plant protein 1589 of unknown function	0.02
Glyma.09g185500		0.02
Glyma.01g091400	Chalcone and stilbene synthase family protein	0.02
Glyma.04g144300	enolase 1	0.02
Glyma.05g003200	cytochrome P450, family 96, subfamily A, polypeptide 1	0.02
Glyma.10g023300	Protein kinase family protein	0.02
Glyma.10g089700	RNA binding	0.02
Glyma.10g157900		0.02
Glyma.16g096200	lipoxygenase 1	0.02
Glyma.19g222000	phytochrome interacting factor 3	0.02
Glyma.19g094100	WRKY DNA-binding protein 75	0.02
Glyma.03g121500	camelliol C synthase 1	0.02
Glyma.10g267300	MATE efflux family protein	0.02
Glyma.11g069000	AAA-type ATPase family protein	0.02
Glyma.08g249500	HXXXD-type acyl-transferase family protein	0.02
Glyma.13g046900		0.02
Glyma.18g116700	putative mitochondrial RNA helicase 2	0.02
Glyma.01g131500	SOS3-interacting protein 1	0.02
Glyma.01g213600	Leucine-rich repeat protein kinase family protein	0.02
Glyma.19g187600	UDP-glucosyl transferase 73C1	0.02
Glyma.15g261600	RNA helicase 36	0.02
Glyma.04g247800	response regulator 9	0.02
Glyma.07g191200	alternative NAD(P)H dehydrogenase 2	0.02
Glyma.20g105300	ACT-like protein tyrosine kinase family protein	0.02
Glyma.17g151700	expansin-like B1	0.02
Glyma.19g030200	chlororespiratory reduction 7	0.02
Glyma.14g014300	Haloacid dehalogenase-like hydrolase (HAD) superfamily protein	0.02
Glyma.17g218500	Concanavalin A-like lectin protein kinase family protein	0.02
Glyma.08g176300	nine-cis-epoxycarotenoid dioxygenase 3	0.02
Glyma.17g164200	Late embryogenesis abundant protein, group 6	0.02
Glyma.15g007900	Tetratricopeptide repeat (TPR)-like superfamily protein	0.02
Glyma.03g234500	alpha/beta-Hydrolases superfamily protein	0.02
Glyma.11g018000	highly ABA-induced PP2C gene 3	0.02
Glyma.13g250400	terpene synthase 14	0.02
Glyma.09g163700	Kunitz family trypsin and protease inhibitor protein	0.02
Glyma.07g087100		0.02
Glyma.08g107400		0.02
Glyma.11g115200	thymidylate synthase 1	0.02
Glyma.20g205700	Serine protease inhibitor, potato inhibitor I-type family protein	0.02
Glyma.01g143500	heat shock transcription factor B2A	0.02
Glyma.09g255000	ACC synthase 1	0.02
Glyma.13g076100	ATP synthase epsilon chain	0.02
Glyma.02g013000	RING/FYVE/PHD zinc finger superfamily protein	0.02
PN_0157	Glycerol-3-phosphate	0.02
PN_0187	4-Pyridoxic acid	0.02
PN_0225	Quinic acid	0.02
PN_0243	D-Galactonic acid	0.02
PN_0279	D-Saccharic acid	0.02
PN_0297	(E)-undec-2-enedioic acid	0.02
PN_0329	Sinapic acid	0.02
PN_0349	Fumaric acid	0.02
PN_0426	alpha-D-Glucose 1-phosphate|alpha-D-Galactose 1-phosphate|alpha-D-Glucose 6-phosphate|alpha-D-Mannose 1-phosphate	0.02
PN_0469	L-Threonic acid	0.02
PN_0509	Xanthosine	0.02
PN_0523	4,4prime-Methylenebis(2,5-dimethyl-1,3-benzenediol)	0.02
PN_1176	7-Hydroxy-2-(4-hydroxyphenyl)-4-oxo-3,4-dihydro-2H-chromen-5-yl beta-D-glucopyranoside	0.02
PN_1194	Loganin	0.02
PN_1345	[3,4,5-trihydroxy-6-(2,3,4,5-tetrahydroxypentoxy)oxan-2-yl]methyl (E)-3-(3,4-dihydroxyphenyl)prop-2-enoate	0.02
PN_1472	3-(6-methoxy-1,3-benzodioxol-5-yl)-7-[(2S,3R,4S,5S,6R)-3,4,5-trihydroxy-6-(hydroxymethyl)oxan-2-yl]oxychromen-4-one	0.02
PN_1615	5,7-dihydroxy-2-phenyl-6,8-bis[3,4,5-trihydroxy-6-(hydroxymethyl)oxan-2-yl]chromen-4-one	0.02
PN_1618	5-Hydroxy-2-(4-hydroxyphenyl)-4-oxo-3,4-dihydro-2H-chromen-7-yl 6-O-(6-deoxy-alpha-L-mannopyranosyl)-beta-D-glucopyranoside	0.02
PN_1982	(3beta,8xi,9beta,24E)-3-{[(1R)-2-O-Hexopyranosylhexopyranosyl]oxy}-12,15-dihydroxy-9,19-cyclolanost-24-en-26-oic acid	0.02
PP_0032	Choline	0.02
PP_0235	Pyroglutamic acid	0.02
PP_0612	N-[(Z)-2-(4-Hydroxyphenyl)vinyl]formamide	0.02
PP_0698	L-Prolylglycine	0.02
PP_0722	Glycyl-L-valine	0.02
PP_1045	4-[2-[[2,3-dihydroxy-2-(1-hydroxyethyl)butanoyl]oxymethyl]anilino]-4-oxobutanoic acid	0.02
PP_1059	Scoparone	0.02
PP_1258	2-[(1R,2R)-2-[(Z)-5-hydroxypent-2-enyl]-3-oxocyclopentyl]acetic acid	0.02
PP_1279	L-Isoleucyl-L-proline	0.02
PP_1361	L-Phenylalanyl-L-alanine	0.02
PP_1380	Glycyl-L-tyrosine	0.02
PP_1438	L-Valyl-L-glutamine	0.02
PP_1441	L-Valyl-L-lysine	0.02
PP_1451	N-Acetyltryptophane	0.02
PP_1454	L-Aspartyl-L-leucine	0.02
PP_1463	Pyridoxal-5prime-monophosphate	0.02
PP_1482	L-Methionyl-L-valine	0.02
PP_1573	L-Glutaminyl-L-leucine	0.02
PP_1596	L-Leucyl-L-glutamic acid	0.02
PP_1654	Neochanin	0.02
PP_1672	3',4',7-Trihydroxyflavone	0.02
PP_1722	L-Tryptophyl-L-alanine	0.02
PP_1727	6-Phosphogluconic acid	0.02
PP_2045	L-Glutamyl-L-tyrosine	0.02
PP_2049	(1R,2R,4S,5R,8R,9S,10R,11S,12S)-4,12-Dihydroxy-11-methyl-6-methylene-16-oxo-15-oxapentacyclo[9.3.2.1~5,8~.0~1,10~.0~2,8~]heptadec-13-ene-9-carboxylic acid	0.02
PP_2200	2prime,3prime-Cyclic Adenosine monophosphate	0.02
PP_2383	3-[5-(3,4-dihydroxy-4-methyl-5-oxooxolan-2-yl)-2-hydroxy-4-methoxyphenyl]propanoic acid	0.02
PP_2783	Methyl 4-{[1,3-dihydroxy-1-(4-hydroxy-3-methoxyphenyl)-2-propanyl]oxy}-3-methoxybenzoate	0.02
PP_3050	2-Phenylethyl 6-O-[(2S,3R,4R)-3,4-dihydroxy-4-(hydroxymethyl)tetrahydro-2-furanyl]-beta-D-glucopyranoside|(2S,3R,4S,5R)-2-[(2R,3R,4S,5S,6R)-4,5-dihydroxy-6-(hydroxymethyl)-2-(2-phenylethoxy)oxan-3-yl]oxyoxane-3,4,5-triol	0.02
PP_3140	5,7-dihydroxy-2-(4-hydroxyphenyl)-3-[(2S,3R,4S,5R,6R)-3,4,5-trihydroxy-6-(hydroxymethyl)oxan-2-yl]oxychromen-4-one	0.02
PP_3465	[2-hydroxy-3-[(9Z,12Z)-octadeca-9,12-dienoyl]oxypropyl] 2-(trimethylazaniumyl)ethyl phosphate	0.02
PP_3471	D-Raffinose	0.02
PP_3849	Forsythiaside	0.02
PP_3988	3-[4,5-dihydroxy-3-[(2R,3R,4R,5R,6S)-3,4,5-trihydroxy-6-methyloxan-2-yl]oxy-6-[[(2R,3R,4R,5R,6S)-3,4,5-trihydroxy-6-methyloxan-2-yl]oxymethyl]oxan-2-yl]oxy-5,7-dihydroxy-2-(4-hydroxyphenyl)chromen-4-one	0.02
Glyma.13g173500	cytochrome P450, family 93, subfamily D, polypeptide 1	0
Glyma.13g173401	cytochrome P450, family 93, subfamily D, polypeptide 1	0
Glyma.07g243651	MLP-like protein 423	0
Glyma.02g215700	matrix metalloproteinase	0
Glyma.07g243500	MLP-like protein 423	0
Glyma.02g028600	Matrixin family protein	0
Glyma.15g186100	Cytidine/deoxycytidylate deaminase family protein	0
Glyma.17g258200	GAST1 protein homolog 1	0
Glyma.08g200200	HAD superfamily, subfamily IIIB acid phosphatase	0
Glyma.02g028700	Matrixin family protein	0
Glyma.01g228700	Chalcone and stilbene synthase family protein	0
Glyma.17g128000	malate synthase	0
Glyma.15g052700	Peroxidase superfamily protein	0
Glyma.20g241500	Chalcone-flavanone isomerase family protein	0
Glyma.03g119500	dicarboxylate diiron protein, putative (Crd1)	0
Glyma.09g277800	Peroxidase superfamily protein	0
Glyma.09g018600	ferric reduction oxidase 7	0
Glyma.18g211100	Peroxidase superfamily protein	0
Glyma.20g169200	Peroxidase superfamily protein	0
Glyma.13g282000	light-harvesting chlorophyll B-binding protein 3	0
Glyma.07g202300	cytochrome P450, family 93, subfamily D, polypeptide 1	0
Glyma.11g011500	Chalcone and stilbene synthase family protein	0
Glyma.07g100500	B-S glucosidase 44	0
Glyma.03g136000	ATP-binding cassette A1	0
Glyma.10g295300	homogentisate phytyltransferase 1	0
Glyma.01g135200	cytochrome P450, family 82, subfamily C, polypeptide 4	0
Glyma.12g233700	receptor like protein 56	0
Glyma.06g143000	Chalcone-flavanone isomerase family protein	0
Glyma.09g123800	Caleosin-related family protein	0
Glyma.07g006900	lipoxygenase 1	0
Glyma.13g285300	cytochrome P450, family 82, subfamily C, polypeptide 4	0
Glyma.10g172700	methionine gamma-lyase	0
Glyma.02g034000	aldehyde dehydrogenase 2B7	0
Glyma.01g239600	alpha/beta-Hydrolases superfamily protein	0
Glyma.08g200100	HAD superfamily, subfamily IIIB acid phosphatase	0
Glyma.06g123800	pathogenesis-related family protein	0
Glyma.08g350800	cytochrome P450, family 93, subfamily D, polypeptide 1	0
Glyma.17g044300	lysine-ketoglutarate reductase/saccharopine dehydrogenase bifunctional enzyme	0
Glyma.13g267851	gamma-glutamyl hydrolase 1	0
Glyma.02g156800	Concanavalin A-like lectin protein kinase family protein	0
Glyma.12g219300	light-harvesting chlorophyll B-binding protein 3	0
Glyma.04g079600	BURP domain-containing protein	0
Glyma.12g044700	polyol/monosaccharide transporter 5	0
Glyma.13g321700	serine carboxypeptidase-like 51	0
Glyma.01g011600	Mono-/di-acylglycerol lipase, N-terminal;Lipase, class 3	0
Glyma.15g023800	beta galactosidase 1	0
Glyma.06g229900	phosphoenolpyruvate carboxylase 3	0
Glyma.16g219500	NAD(P)-linked oxidoreductase superfamily protein	0
Glyma.03g101000	multidrug resistance-associated protein 9	0
Glyma.06g113200	Chlorophyll A-B binding family protein	0
Glyma.01g181800	cytochrome P450, family 82, subfamily C, polypeptide 4	0
Glyma.01g134600	homogentisate phytyltransferase 1	0
Glyma.16g040300		0
Glyma.03g044900	Disease resistance-responsive (dirigent-like protein) family protein	0
Glyma.14g211000	cytosolic NADP+-dependent isocitrate dehydrogenase	0
Glyma.06g170300	purple acid phosphatase 27	0
Glyma.08g074000	light harvesting complex photosystem II subunit 6	0
Glyma.02g028100	Matrixin family protein	0
Glyma.01g214300	PGR5-LIKE A	0
Glyma.08g115300	basic leucine-zipper 44	0
Glyma.04g203300	Clp ATPase	0
Glyma.04g199900	basic helix-loop-helix (bHLH) DNA-binding superfamily protein	0
Glyma.06g162200	Clp ATPase	0
Glyma.02g208400	Class-II DAHP synthetase family protein	0
Glyma.11g070500	NmrA-like negative transcriptional regulator family protein	0
Glyma.13g333200	myb domain protein 48	0
Glyma.15g248200	ubiquitin-specific protease 15	0
Glyma.09g040500		0
Glyma.08g138200	myo-inositol-1-phosphate synthase 3	0
Glyma.08g238100	cytochrome P450, family 72, subfamily A, polypeptide 15	0
Glyma.04g121700		0
Glyma.05g153200	Chalcone and stilbene synthase family protein	0
Glyma.10g295400	2-isopropylmalate synthase 1	0
Glyma.03g143700	cytochrome P450, family 93, subfamily D, polypeptide 1	0
Glyma.11g164700	NAD(P)-binding Rossmann-fold superfamily protein	0
Glyma.02g028051	Matrixin family protein	0
Glyma.08g109500	Chalcone and stilbene synthase family protein	0
Glyma.05g161600	glutathione S-transferase tau 7	0
Glyma.14g031200	PHYTOENE SYNTHASE	0
Glyma.13g196500	NADPH:quinone oxidoreductase	0
Glyma.15g101600	F-box and associated interaction domains-containing protein	0
Glyma.11g051800	cytochrome P450, family 81, subfamily D, polypeptide 3	0
Glyma.01g162800	aconitase 1	0
Glyma.18g277300	6-phosphogluconate dehydrogenase family protein	0
Glyma.18g220600	NAD(P)-binding Rossmann-fold superfamily protein	0
Glyma.05g006600	NAD(P)-binding Rossmann-fold superfamily protein	0
Glyma.08g157700	Citrate synthase family protein	0
Glyma.18g045100	polyamine oxidase 4	0
Glyma.02g028200	Matrixin family protein	0
Glyma.01g232400	4-coumarate:CoA ligase 3	0
Glyma.17g039200	pleiotropic drug resistance 9	0
Glyma.18g241800	Tyrosine phosphatase family protein	0
Glyma.13g278000	low-molecular-weight cysteine-rich 66	0
Glyma.18g127200	nitrate transporter 1.7	0
Glyma.08g179700	Peroxidase superfamily protein	0
Glyma.02g028800	Matrixin family protein	0
Glyma.15g140300	ATP-citrate lyase B-1	0
Glyma.20g085900	proton gradient regulation 5	0
Glyma.06g247100	protochlorophyllide oxidoreductase A	0
Glyma.06g050100	branched-chain amino acid transaminase 2	0
Glyma.06g044400	Gibberellin-regulated family protein	0
Glyma.11g173700	alternative NAD(P)H dehydrogenase 1	0
Glyma.03g263000	RING/U-box superfamily protein	0
Glyma.03g142100	cytochrome P450, family 93, subfamily D, polypeptide 1	0
Glyma.08g330700	cellulose synthase like E1	0
Glyma.01g074600	UDP-Glycosyltransferase superfamily protein	0
Glyma.07g021600	hydroxycinnamoyl-CoA shikimate/quinate hydroxycinnamoyl transferase	0
Glyma.09g010700	tonoplast dicarboxylate transporter	0
Glyma.04g042400	S-locus lectin protein kinase family protein	0
Glyma.19g098500	senescence-related gene 3	0
Glyma.01g161100	Transmembrane amino acid transporter family protein	0
Glyma.04g222100	expansin A8	0
Glyma.03g027400	RNA 3\'-terminal phosphate cyclase/enolpyruvate transferase, alpha/beta	0
Glyma.08g118900	glutathione S-transferase tau 7	0
Glyma.18g267900	O-methyltransferase family protein	0
Glyma.09g263400	Major Facilitator Superfamily with SPX (SYG1/Pho81/XPR1) domain-containing protein	0
Glyma.11g193400		0
Glyma.05g237200	Calmodulin binding protein-like	0
Glyma.10g267700	MATE efflux family protein	0
Glyma.11g252700	MAC/Perforin domain-containing protein	0
Glyma.09g205700	NAD(P)-binding Rossmann-fold superfamily protein	0
Glyma.14g176600	Class-II DAHP synthetase family protein	0
Glyma.08g277000	Deoxyxylulose-5-phosphate synthase	0
Glyma.10g012900	CP12 domain-containing protein 2	0
Glyma.01g031500	aldehyde dehydrogenase 2B7	0
Glyma.13g347800	lipoxygenase 1	0
Glyma.18g009800	B12D protein	0
Glyma.19g025200	UDP-glycosyltransferase 74 F1	0
Glyma.04g169600	GAST1 protein homolog 4	0
Glyma.16g063200	glucose-6-phosphate dehydrogenase 6	0
Glyma.07g262000		0
Glyma.18g205800	ferretin 1	0
Glyma.06g301500	beta-amylase 5	0
Glyma.07g001300	Terpenoid cyclases family protein	0
Glyma.12g149100	NAC (No Apical Meristem) domain transcriptional regulator superfamily protein	0
Glyma.13g270100	D-mannose binding lectin protein with Apple-like carbohydrate-binding domain	0
Glyma.01g040200	glutathione S-transferase TAU 18	0
Glyma.14g170900	Glycosyl hydrolase family protein	0
Glyma.14g205200	cinnamate-4-hydroxylase	0
Glyma.17g023000	Uncharacterised protein family (UPF0497)	0
Glyma.08g173400	NAC domain containing protein 1	0
Glyma.06g305700	aconitase 3	0
Glyma.15g094700	Protein of unknown function, DUF642	0
Glyma.08g109200	Chalcone and stilbene synthase family protein	0
Glyma.02g104200	Cystathionine beta-synthase (CBS) family protein	0
Glyma.16g137300	disease resistance protein (TIR-NBS-LRR class), putative	0
Glyma.17g088500	Glucose-6-phosphate/phosphate translocator-related	0
Glyma.08g109400	Chalcone and stilbene synthase family protein	0
Glyma.19g030500	HXXXD-type acyl-transferase family protein	0
Glyma.09g269500	NAD(P)-binding Rossmann-fold superfamily protein	0
Glyma.02g080200	Integrase-type DNA-binding superfamily protein	0
Glyma.08g110500	Chalcone and stilbene synthase family protein	0
Glyma.15g115200	tonoplast dicarboxylate transporter	0
Glyma.08g110420	Chalcone and stilbene synthase family protein	0
Glyma.02g309300	PHE ammonia lyase 1	0
Glyma.12g130000	DNAJ heat shock N-terminal domain-containing protein	0
Glyma.15g052600	Peroxidase superfamily protein	0
Glyma.09g016251		0
Glyma.15g254000	NAC domain containing protein 1	0
Glyma.08g110701	Chalcone and stilbene synthase family protein	0
Glyma.17g096600	Integral membrane HPP family protein	0
Glyma.19g145200	polygalacturonase inhibiting protein 1	0
Glyma.17g030000	MLP-like protein 423	0
Glyma.13g046700	Rhomboid-related intramembrane serine protease family protein	0
Glyma.08g110340	Chalcone and stilbene synthase family protein	0
Glyma.10g181000		0
Glyma.19g000900	actin-11	0
Glyma.20g137700	cysteine-rich RLK (RECEPTOR-like protein kinase) 29	0
Glyma.15g176900	germin 3	0
Glyma.06g081100	BURP domain-containing protein	0
Glyma.02g307300	NAD(P)-linked oxidoreductase superfamily protein	0
Glyma.10g130200		0
Glyma.03g102800	DYNAMIN-like 1E	0
Glyma.08g110901	Chalcone and stilbene synthase family protein	0
Glyma.07g139700	glutathione S-transferase TAU 8	0
Glyma.17g008000	Auxin-responsive family protein	0
Glyma.11g245400	photosystem II BY	0
Glyma.05g186700	Integrase-type DNA-binding superfamily protein	0
Glyma.08g109300	Chalcone and stilbene synthase family protein	0
Glyma.10g261400	D-3-phosphoglycerate dehydrogenase	0
Glyma.08g244800	UDP-Glycosyltransferase superfamily protein	0
Glyma.08g110460	Chalcone and stilbene synthase family protein	0
Glyma.13g372000	4-coumarate:CoA ligase 2	0
Glyma.18g111900	PHYTOENE SYNTHASE	0
Glyma.10g093100	basic helix-loop-helix (bHLH) DNA-binding superfamily protein	0
Glyma.19g239000	Major facilitator superfamily protein	0
Glyma.20g241700	Chalcone-flavanone isomerase family protein	0
Glyma.12g142900	Calcium-binding EF-hand family protein	0
Glyma.02g008200	RAD-like 6	0
Glyma.08g110801	Chalcone and stilbene synthase family protein	0
Glyma.08g110300	Chalcone and stilbene synthase family protein	0
Glyma.02g034200	ARM repeat superfamily protein	0
Glyma.15g011200	HCO3- transporter family	0
Glyma.08g164800	Cation efflux family protein	0
Glyma.16g011500	Chaperone DnaJ-domain superfamily protein	0
Glyma.03g241500	Major facilitator superfamily protein	0
Glyma.11g150400	Disease resistance-responsive (dirigent-like protein) family protein	0
Glyma.18g281400	Integrase-type DNA-binding superfamily protein	0
Glyma.07g266300	Auxin-responsive family protein	0
Glyma.03g130000	response regulator 9	0
Glyma.11g204500	cysteine-rich RLK (RECEPTOR-like protein kinase) 3	0
Glyma.06g143700		0
Glyma.06g317100	Major facilitator superfamily protein	0
Glyma.17g012100		0
Glyma.18g025600	LOB domain-containing protein 21	0
Glyma.13g097800	homogentisate phytyltransferase 1	0
Glyma.11g187500	MAR binding filament-like protein 1	0
Glyma.13g192600	nuclear RNA polymerase A2	0
Glyma.18g094600	heat shock protein 21	0
Glyma.13g329800		0
Glyma.17g062500	vernalization5/VIN3-like	0
Glyma.07g001400	Protein kinase protein with adenine nucleotide alpha hydrolases-like domain	0
Glyma.01g049100	Homeodomain-like superfamily protein	0
Glyma.01g211800	NmrA-like negative transcriptional regulator family protein	0
Glyma.07g116700	basic helix-loop-helix (bHLH) DNA-binding superfamily protein	0
Glyma.11g231500	LOB domain-containing protein 21	0
Glyma.12g197100	beta-amylase 6	0
Glyma.18g270900	Malectin/receptor-like protein kinase family protein	0
Glyma.12g084700	histone deacetylase 2C	0
Glyma.13g069100	ferredoxin thioredoxin reductase catalytic beta chain family protein	0
Glyma.16g073100	monodehydroascorbate reductase 4	0
Glyma.17g033400	high chlorophyll fluorescent 107	0
Glyma.10g089300	Photosystem II 5 kD protein	0
Glyma.04g065600	Bifunctional inhibitor/lipid-transfer protein/seed storage 2S albumin superfamily protein	0
Glyma.02g128100	conserved peptide upstream open reading frame 9	0
Glyma.11g222600	protein phosphatase 2CA	0
Glyma.11g204700	cysteine-rich RLK (RECEPTOR-like protein kinase) 3	0
Glyma.06g164300	MEI2-like 4	0
Glyma.15g193000	periodic tryptophan protein 2	0
Glyma.20g223600		0
Glyma.04g030400	Glycosyl hydrolase superfamily protein	0
Glyma.03g098900	alkenal reductase	0
Glyma.17g186500	Noc2p family	0
Glyma.02g298000	CCCH-type zinc fingerfamily protein with RNA-binding domain	0
Glyma.15g158200	VQ motif-containing protein	0
Glyma.20g197100	heat shock protein 60	0
Glyma.14g193000	Undecaprenyl pyrophosphate synthetase family protein	0
Glyma.10g107900	UDP-Glycosyltransferase superfamily protein	0
Glyma.09g277900	Peroxidase superfamily protein	0
Glyma.09g276600	SOS3-interacting protein 4	0
Glyma.09g084600	periodic tryptophan protein 2	0
Glyma.13g242100	Aluminium induced protein with YGL and LRDR motifs	0
Glyma.19g013800	ferredoxin thioredoxin reductase catalytic beta chain family protein	0
Glyma.05g082400	Disease resistance protein (CC-NBS-LRR class) family	0
Glyma.01g012800	Mono-/di-acylglycerol lipase, N-terminal;Lipase, class 3	0
Glyma.11g004200	alpha/beta-Hydrolases superfamily protein	0
Glyma.18g040500	alpha/beta-Hydrolases superfamily protein	0
Glyma.12g197400	terpene synthase 02	0
Glyma.18g061700	alternative NAD(P)H dehydrogenase 1	0
Glyma.16g145300	serine carboxypeptidase-like 27	0
Glyma.09g229100	Putative lysine decarboxylase family protein	0
Glyma.12g087100	MAR binding filament-like protein 1	0
Glyma.16g046000	DEAD/DEAH box helicase, putative	0
Glyma.12g055900	Putative glycosyl hydrolase of unknown function (DUF1680)	0
Glyma.18g284700	ACT domain repeat 4	0
Glyma.08g359600	transducin family protein / WD-40 repeat family protein	0
Glyma.05g038800		0
Glyma.04g245200	subunit NDH-M of NAD(P)H:plastoquinone dehydrogenase complex	0
Glyma.01g206600	ethylene responsive element binding factor 1	0
Glyma.07g064600	Phosphoenolpyruvate carboxylase family protein	0
Glyma.10g055000	ATP binding cassette subfamily B1	0
Glyma.16g041700	NDH-dependent cyclic electron flow 1	0
Glyma.16g023800	Integrase-type DNA-binding superfamily protein	0
Glyma.14g033400	putative mitochondrial RNA helicase 2	0
Glyma.19g261700	STRUBBELIG-receptor family 6	0
Glyma.02g245400	CCAAT-binding factor	0
Glyma.12g028300	cell elongation protein / DWARF1 / DIMINUTO (DIM)	0
Glyma.14g156400	alcohol dehydrogenase 1	0
Glyma.06g254700	3-hydroxyacyl-CoA dehydrogenase family protein	0
Glyma.17g156300	Leucine-rich receptor-like protein kinase family protein	0
Glyma.08g322000	Co-chaperone GrpE family protein	0
Glyma.15g172200	Lycopene beta/epsilon cyclase protein	0
Glyma.10g245300	Acyl-CoA N-acyltransferases (NAT) superfamily protein	0
Glyma.15g084600	RING/FYVE/PHD zinc finger superfamily protein	0
Glyma.01g124700	PYR1-like 4	0
Glyma.05g038000	Transducin family protein / WD-40 repeat family protein	0
Glyma.01g127100	Disease resistance-responsive (dirigent-like protein) family protein	0
Glyma.13g097400	Transducin/WD40 repeat-like superfamily protein	0
Glyma.15g108800	DNA/RNA polymerases superfamily protein	0
Glyma.18g276200	DNA/RNA polymerases superfamily protein	0
Glyma.20g129400	D-3-phosphoglycerate dehydrogenase	0
Glyma.08g195100	Pyridoxal phosphate phosphatase-related protein	0
Glyma.03g215000	Late embryogenesis abundant 3 (LEA3) family protein	0
Glyma.13g215400	NAD(P)-binding Rossmann-fold superfamily protein	0
Glyma.13g179200	Protein of unknown function (DUF506)	0
Glyma.08g173300	Ribosomal protein L1p/L10e family	0
Glyma.19g076500		0
Glyma.01g168200	ATP binding microtubule motor family protein	0
Glyma.11g166500	Transmembrane amino acid transporter family protein	0
Glyma.20g223200	threonine aldolase 1	0
Glyma.11g152400	NADPH:quinone oxidoreductase	0
Glyma.01g176400		0
Glyma.18g154900	cytochrome B5 isoform B	0
Glyma.14g088800	voltage dependent anion channel 2	0
Glyma.07g089500	Ribosomal protein L12/ ATP-dependent Clp protease adaptor protein ClpS family protein	0
Glyma.09g176132	S-adenosyl-L-methionine-dependent methyltransferases superfamily protein	0
Glyma.12g102900	beta-amylase 5	0
Glyma.13g215300	NAD(P)-binding Rossmann-fold superfamily protein	0
Glyma.01g081300	alpha-xylosidase 1	0
Glyma.06g031000		0
Glyma.16g091400	male gametophyte defective 3	0
Glyma.04g105900	lipoxygenase 1	0
Glyma.02g227700	alternative NAD(P)H dehydrogenase 1	0
Glyma.06g206400	OBF binding protein 4	0
Glyma.05g108200	basic leucine-zipper 5	0
Glyma.09g128400	UDP-glucosyl transferase 88A1	0
Glyma.16g146700	phosphate transporter 3;1	0
Glyma.20g210500	AUX/IAA transcriptional regulator family protein	0
Glyma.16g014700	RING/U-box superfamily protein	0
Glyma.05g008400	Zinc finger (CCCH-type) family protein	0
Glyma.18g289100	heat shock cognate protein 70-1	0
Glyma.04g082700	Major facilitator superfamily protein	0
Glyma.10g040600	photosystem II reaction center PSB28 protein	0
Glyma.18g271400	Malectin/receptor-like protein kinase family protein	0
Glyma.19g215800	Adenine nucleotide alpha hydrolases-like superfamily protein	0
Glyma.05g099300		0
Glyma.09g118800		0
Glyma.06g056400	Leucine-rich receptor-like protein kinase family protein	0
Glyma.04g104500	Phosphoglycerate mutase family protein	0
Glyma.12g017700	P-loop containing nucleoside triphosphate hydrolases superfamily protein	0
Glyma.06g319700	Leucine-rich repeat (LRR) family protein	0
Glyma.05g179700	VQ motif-containing protein	0
Glyma.03g136100	Integrase-type DNA-binding superfamily protein	0
Glyma.15g018000	NDH-dependent cyclic electron flow 1	0
Glyma.08g005700	VQ motif-containing protein	0
Glyma.05g237100	Protein kinase superfamily protein	0
Glyma.07g073900	NAD(P)-binding Rossmann-fold superfamily protein	0
Glyma.05g036900	Phosphoglycerate mutase family protein	0
Glyma.07g079600	peptidoglycan-binding LysM domain-containing protein	0
Glyma.17g088200		0
Glyma.11g166401	Transmembrane amino acid transporter family protein	0
Glyma.04g227900	2-oxoglutarate (2OG) and Fe(II)-dependent oxygenase superfamily protein	0
Glyma.12g057400	aldehyde dehydrogenase 3F1	0
Glyma.07g173700	CHASE domain containing histidine kinase protein	0
Glyma.15g001700	4-coumarate:CoA ligase 2	0
Glyma.19g146800	cytochrome P450, family 93, subfamily D, polypeptide 1	0
Glyma.08g007900	magnesium-protoporphyrin IX methyltransferase	0
Glyma.04g186300	NAD(P)-binding Rossmann-fold superfamily protein	0
Glyma.06g307000	small and basic intrinsic protein 1A	0
Glyma.18g096700		0
Glyma.04g004500	Major facilitator superfamily protein	0
Glyma.14g089054	Uncharacterised conserved protein UCP031279	0
Glyma.04g104400	Sec14p-like phosphatidylinositol transfer family protein	0
Glyma.02g052300	alpha/beta-Hydrolases superfamily protein	0
Glyma.03g194800	alpha/beta-Hydrolases superfamily protein	0
Glyma.20g212600		0
Glyma.05g124900	FAD-binding Berberine family protein	0
Glyma.06g088400	Protein kinase family protein with leucine-rich repeat domain	0
Glyma.01g036000	UDP-glucosyl transferase 74B1	0
Glyma.12g188900	plant U-box 23	0
Glyma.01g192900		0
Glyma.19g178100	Ribosomal protein L4/L1 family	0
Glyma.04g129200	aminophospholipid ATPase 1	0
Glyma.17g127000	GDSL-like Lipase/Acylhydrolase superfamily protein	0
Glyma.05g178500	Phototropic-responsive NPH3 family protein	0
Glyma.04g035000	allene oxide synthase	0
Glyma.19g174600	Plant protein 1589 of unknown function	0
Glyma.11g091700	P-loop containing nucleoside triphosphate hydrolases superfamily protein	0
Glyma.05g042600	cytochrome P450, family 71, subfamily A, polypeptide 20	0
Glyma.15g018100	delta tonoplast integral protein	0
Glyma.12g208500	plasmodesmata callose-binding protein 5	0
Glyma.14g173500	lipoxygenase 1	0
Glyma.01g207100	RING/U-box superfamily protein	0
Glyma.16g132500	alpha/beta-Hydrolases superfamily protein	0
Glyma.12g041000	thymidylate synthase 1	0
Glyma.20g041000	Phospholipase A2 family protein	0
Glyma.15g243400	cytochrome P450, family 72, subfamily A, polypeptide 7	0
Glyma.07g220000	Glycosyl hydrolase superfamily protein	0
Glyma.11g026900	Pyridoxal phosphate (PLP)-dependent transferases superfamily protein	0
Glyma.17g013900	Protein of unknown function, DUF584	0
Glyma.09g009800	uclacyanin 1	0
Glyma.09g179900	Copper transport protein family	0
Glyma.15g240600	senescence-related gene 1	0
Glyma.06g263300		0
Glyma.15g129400	Intron maturase, type II family protein	0
Glyma.15g037300	TRF-like 2	0
Glyma.06g246600	Plasma-membrane choline transporter family protein	0
Glyma.08g083700		0
Glyma.01g217400	winged-helix DNA-binding transcription factor family protein	0
Glyma.17g103600	Domain of unknown function (DUF298)	0
Glyma.02g062400	Prolyl oligopeptidase family protein	0
Glyma.19g116200	Ribosomal protein L25/Gln-tRNA synthetase, anti-codon-binding domain	0
Glyma.17g118300	K+ transporter 1	0
Glyma.12g174700	Nucleotide/sugar transporter family protein	0
Glyma.17g128900	calmodulin-like 38	0
Glyma.04g221700		0
Glyma.02g184200	UDP-Glycosyltransferase superfamily protein	0
Glyma.04g046600		0
Glyma.16g076300	Long-chain fatty alcohol dehydrogenase family protein	0
Glyma.04g080300	Sulfite exporter TauE/SafE family protein	0
Glyma.09g200500	Deoxyxylulose-5-phosphate synthase	0
Glyma.06g065000	cellulose synthase family protein	0
Glyma.18g127900	disease resistance protein (TIR-NBS class), putative	0
Glyma.13g089100	Myosin heavy chain-related protein	0
Glyma.02g058200	Eukaryotic protein of unknown function (DUF842)	0
Glyma.03g117600	squamosa promoter binding protein-like 9	0
Glyma.05g000900	actin-11	0
Glyma.05g108400		0
Glyma.09g187300	Ribosomal protein L12/ ATP-dependent Clp protease adaptor protein ClpS family protein	0
Glyma.10g239400	C-repeat-binding factor 4	0
Glyma.17g127900		0
Glyma.18g148700	Deoxyxylulose-5-phosphate synthase	0
Glyma.20g155100	C-repeat/DRE binding factor 2	0
Glyma.10g021400	B-box type zinc finger protein with CCT domain	0
Glyma.16g154700	Tryptophan/tyrosine permease	0
Glyma.01g208200	tonoplast intrinsic protein 2;3	0
Glyma.18g226400	Protein of unknown function (DUF674)	0
Glyma.01g238600	heat-shock protein 70T-2	0
Glyma.04g097900	MATE efflux family protein	0
Glyma.16g110100	ATP-binding cassette 14	0
Glyma.07g132400	myb-like HTH transcriptional regulator family protein	0
Glyma.19g087300	Uncharacterised protein family (UPF0041)	0
Glyma.15g088900	GDSL-like Lipase/Acylhydrolase superfamily protein	0
Glyma.07g118200	cytochrome P450, family 714, subfamily A, polypeptide 1	0
Glyma.12g059200	senescence-associated gene 13	0
Glyma.12g054300	beta glucosidase 13	0
Glyma.12g007400		0
Glyma.06g165652	Polynucleotide adenylyltransferase family protein	0
Glyma.07g256300	Family of unknown function (DUF716)	0
Glyma.20g010200	Protein of unknown function (DUF1645)	0
Glyma.10g050800	Peroxidase superfamily protein	0
Glyma.17g136600	Predicted AT-hook DNA-binding family protein	0
Glyma.08g212900	fatty acid desaturase 5	0
Glyma.07g165700		0
Glyma.02g018450	F-box family protein	0
Glyma.15g243300	cytochrome P450, family 72, subfamily A, polypeptide 15	0
Glyma.13g322300	Protein of unknown function (DUF1635)	0
Glyma.13g032000	Protein kinase superfamily protein	0
Glyma.11g184100	NAD+ ADP-ribosyltransferases;NAD+ ADP-ribosyltransferases	0
Glyma.13g112400	Integrase-type DNA-binding superfamily protein	0
Glyma.02g166800	alpha/beta-Hydrolases superfamily protein	0
Glyma.06g054700	17.6 kDa class II heat shock protein	0
Glyma.03g225500	Haloacid dehalogenase-like hydrolase (HAD) superfamily protein	0
Glyma.02g283500	HXXXD-type acyl-transferase family protein	0
Glyma.13g365300	Tetratricopeptide repeat (TPR)-like superfamily protein	0
Glyma.18g140500	Plant protein 1589 of unknown function	0
Glyma.08g180300	DNAJ-like 20	0
Glyma.03g160200	cytochrome P450, family 94, subfamily B, polypeptide 1	0
Glyma.15g015900	RHO guanyl-nucleotide exchange factor 11	0
Glyma.01g175300	chromatin remodeling 1	0
Glyma.07g030000	fatty acid desaturase 5	0
Glyma.01g106800	HSP20-like chaperones superfamily protein	0
Glyma.18g293200	MATE efflux family protein	0
Glyma.11g236500		0
Glyma.01g065400	Serine carboxypeptidase S28 family protein	0
Glyma.20g091300	Low temperature and salt responsive protein family	0
Glyma.19g024200	expansin A15	0
Glyma.02g145600	DNAse I-like superfamily protein	0
Glyma.01g003000	myb-like transcription factor family protein	0
Glyma.05g066500	ureidoglycine aminohydrolase	0
Glyma.11g237600	MAR binding filament-like protein 1	0
Glyma.08g115251	conserved peptide upstream open reading frame 5	0
Glyma.02g027800	Matrixin family protein	0
Glyma.01g185400	Cyclin-dependent kinase inhibitor family protein	0
Glyma.10g142700	Low temperature and salt responsive protein family	0
Glyma.02g252200	Subtilase family protein	0
Glyma.11g071300	Glycosyl hydrolase superfamily protein	0
Glyma.06g220800	blue-copper-binding protein	0
Glyma.03g260400		0
Glyma.09g219300	SAUR-like auxin-responsive protein family	0
Glyma.03g163100	myb domain protein 15	0
Glyma.19g261600	Protein of unknown function (DUF1295)	0
Glyma.02g062900	methyl esterase 1	0
Glyma.03g063900	Transmembrane amino acid transporter family protein	0
Glyma.20g018000	phosphoglucomutase, putative / glucose phosphomutase, putative	0
Glyma.13g081000	nodulin MtN21 /EamA-like transporter family protein	0
Glyma.19g126600	Major facilitator superfamily protein	0
Glyma.07g043600	HSP20-like chaperones superfamily protein	0
Glyma.08g209800	alpha/beta-Hydrolases superfamily protein	0
Glyma.19g221800	Chitinase family protein	0
Glyma.04g019250	Transmembrane amino acid transporter family protein	0
Glyma.14g111600	Integrase-type DNA-binding superfamily protein	0
Glyma.07g246400	multifunctional protein 2	0
Glyma.06g096500	Plant-specific transcription factor YABBY family protein	0
Glyma.12g171900	aconitase 2	0
Glyma.18g187100	Regulator of chromosome condensation (RCC1) family protein	0
Glyma.15g005000	basic helix-loop-helix (bHLH) DNA-binding superfamily protein	0
Glyma.13g362600	HCO3- transporter family	0
Glyma.17g252700	jasmonic acid carboxyl methyltransferase	0
PN_0052	3-Ureidopropanoic acid	0
PN_0054	N-(2-Hydroxyethyl)-beta-alanine	0
PN_0086	alpha-Ketoglutaric acid	0
PN_0094	D-Citramalic acid	0
PN_0121	2-Oxoadipic acid	0
PN_0123	N-Formyl-L-aspartic acid	0
PN_0151	Phosphoenolpyruvic acid	0
PN_0161	L-Dehydroascorbic acid	0
PN_0165	cis-Aconitic acid	0
PN_0168	Shikimic acid	0
PN_0169	Suberic acid	0
PN_0171	N-Acetyl-L-aspartic acid	0
PN_0173	L-Citrulline	0
PN_0175	Ascorbic acid	0
PN_0178	7,8-Dihydroxycoumarin	0
PN_0179	Esculetin	0
PN_0194	Azelaic acid	0
PN_0228	gamma-Lactone-L-arabinonic acid	0
PN_0236	8-Hydroxy-6-methoxy-1-oxo-3,4-dihydro-1H-isochromene-7-carboxylic acid	0
PN_0251	Decanedioic acid	0
PN_0266	afalanine	0
PN_0268	beta-Hydroxypyruvic acid	0
PN_0285	5-Hydroxyferulic acid	0
PN_0300	(3R)-3-Hydroxydodecanoic acid	0
PN_0320	Glycyl-L-phenylalanine	0
PN_0330	myo-Inositol|D-chiro-Inositol	0
PN_0341	D-Ribose 1-phosphate|D-Ribose 5-phosphate	0
PN_0343	Dodecanedioic acid	0
PN_0373	methyl (E)-3-(1-hydroxy-4-oxocyclohexa-2,5-dien-1-yl)prop-2-enoate	0
PN_0378	alpha-L-Fucose 1-phosphate	0
PN_0381	1-Pentofuranosyl-2,4(1H,3H)-pyrimidinedione	0
PN_0435	9-(2,3-dihydroxypropoxy)-9-oxononanoic acid	0
PN_0452	7-(1,2-Dihydroxyethyl)-4,8-dihydroxy-6-methoxy-3,4-dihydro-1(2H)-naphthalenone	0
PN_0471	D,L-beta-Hydroxypalmitic acid	0
PN_0501	(7R,8S)-7,8-dihydroxy-3,7-dimethyl-6-oxo-8H-isochromene-5-carbaldehyde	0
PN_0504	Butyl alpha-D-mannopyranoside	0
PN_0505	(2Z,4E)-5-[(1R,3R,5R,8S)-3,8-Dihydroxy-1,5-dimethyl-6-oxabicyclo[3.2.1]oct-8-yl]-3-methyl-2,4-pentadienoic acid	0
PN_0517	Scutellarein	0
PN_0520	Dihydrokaempferol	0
PN_0533	(D-Glycero-alpha-D-Manno-Heptopyranosyl)-Dihydrogenphosphate	0
PN_0540	3-(1H-Indol-3-yl)-2-(trimethylammonio)propanoate	0
PN_0600	4-[(E)-3-(3,4-dihydroxyphenyl)prop-2-enoyl]oxy-2,3-dihydroxy-2-methylbutanoic acid	0
PN_0623	Benzyl beta-D-glucopyranoside	0
PN_0664	2-(beta-D-glucosyloxy)-cis-cinnamic acid	0
PN_0671	(2R,3R,4S,5S,6R)-2-(4-hydroxyhexoxy)-6-(hydroxymethyl)oxane-3,4,5-triol	0
PN_0673	Bergenin	0
PN_0678	1-(4-hydroxyphenyl)-3-[(2R,3R,4S,5S,6R)-3,4,5-trihydroxy-6-(hydroxymethyl)oxan-2-yl]oxypropan-1-one	0
PN_0680	(10E,15Z)-9,12,13-trihydroxyoctadeca-10,15-dienoic acid	0
PN_0689	(15Z)-9,12,13-Trihydroxy-15-octadecenoic acid	0
PN_0720	3-(Carboxymethyl)-1-(beta-D-glucopyranosyl)-1H-indole	0
PN_0737	7-hydroxy-8-[(2S,3R,4S,5S,6R)-3,4,5-trihydroxy-6-(hydroxymethyl)oxan-2-yl]oxychromen-2-one	0
PN_0794	Neochlorogenic acid	0
PN_0819	2-Acetyl-3-methylphenyl beta-D-glucopyranoside	0
PN_0822	4-Hydroxycinnamyl alcohol 4-D-glucoside	0
PN_0882	Fraxin	0
PN_0897	(2S,3S,4S,5R,6R)-6-(3-benzoyloxy-2-hydroxypropoxy)-3,4,5-trihydroxyoxane-2-carboxylic acid	0
PN_0904	4-Acetyl-2-methoxyphenyl-beta-D-glucopyranoside	0
PN_0908	{3-(Hexopyranosyloxy)-2-[(2Z)-2-penten-1-yl]cyclopentyl}acetic acid	0
PN_0954	Sucrose	0
PN_0957	Coniferin	0
PN_0958	[(E)-3-acetyloxy-6,7-dihydroxy-7-(6-oxo-2,3-dihydropyran-2-yl)hept-4-en-2-yl] acetate	0
PN_0959	2-[(1R,2R)-3-oxo-2-[(Z)-5-[3,4,5-trihydroxy-6-(hydroxymethyl)oxan-2-yl]oxypent-2-enyl]cyclopentyl]acetic acid	0
PN_0989	2-[(4-hydroxy-3,5-dimethoxyphenyl)methoxy]-6-(hydroxymethyl)oxane-3,4,5-triol	0
PN_0991	[(3aR,4S,6aR,9R,9aR,9bR)-9-methyl-3,6-dimethylidene-2,8-dioxo-3a,4,5,6a,7,9,9a,9b-octahydroazuleno[4,5-b]furan-4-yl] 2-(hydroxymethyl)prop-2-enoate	0
PN_1036	(2S,3R,4S,5S,6R)-2-[3-hydroxy-5-(4-hydroxypentyl)phenoxy]-6-(hydroxymethyl)oxane-3,4,5-triol	0
PN_1083	3-[3-[3,4-dihydroxy-5-(6-oxo-3H-purin-9-yl)oxolan-2-yl]propanoyl]benzoic acid	0
PN_1085	Benzyl 6-O-(4-carboxy-3-hydroxy-3-methylbutanoyl)-beta-D-glucopyranoside	0
PN_1122	3-Hydroxy-4-[3-(4-hydroxyphenyl)propanoyl]phenyl-beta-D-galactopyranoside	0
PN_1131	2,3-Dihydroxy-3-(4-hydroxy-3-methoxyphenyl)propyl-beta-D-glucopyranoside	0
PN_1149	2-Phenylethyl 3-O-(4-carboxy-3-hydroxy-3-methylbutanoyl)-beta-D-glucopyranoside	0
PN_1167	(1S,4aS,5S,7aS)-7-(Acetoxymethyl)-1-(beta-D-glucopyranosyloxy)-5-hydroxy-1,4a,5,7a-tetrahydrocyclopenta[c]pyran-4-carboxylic acid	0
PN_1168	4-[4-hydroxy-2,2,6-trimethyl-6-[(2S,3R,4S,5S,6R)-3,4,5-trihydroxy-6-(hydroxymethyl)oxan-2-yl]oxycyclohexylidene]but-3-en-2-one	0
PN_1172	4-[2-hydroxy-2,6,6-trimethyl-4-[(2R,3R,4S,5S,6R)-3,4,5-trihydroxy-6-(hydroxymethyl)oxan-2-yl]oxycyclohexylidene]but-3-en-2-one	0
PN_1178	Secologanin	0
PN_1181	4-[4-hydroxy-2,6,6-trimethyl-3-[(2R,3R,4S,5S,6R)-3,4,5-trihydroxy-6-(hydroxymethyl)oxan-2-yl]oxycyclohexen-1-yl]butan-2-one	0
PN_1196	2-[(E)-4-(1,4-dihydroxy-2,2,6-trimethylcyclohexyl)but-3-en-2-yl]oxy-6-(hydroxymethyl)oxane-3,4,5-triol	0
PN_1201	[5-Hydroxy-2-(3-hydroxybutyl)-3,3-dimethylcyclohexyl]methyl-beta-D-glucopyranoside	0
PN_1212	(1beta,5xi,9xi,11beta,12alpha,15beta)-1,11,12,14,15-Pentahydroxypicras-3-ene-2,16-dione	0
PN_1213	2-hexoxy-6-[(3,4,5-trihydroxyoxan-2-yl)oxymethyl]oxane-3,4,5-triol	0
PN_1225	Quercitrin	0
PN_1245	(3R,3'R,4R,6'S,7R)-5-Hydroxy-6',7-dimethyl-6,8-dioxo-3',4,4',5',6,6',7,8-octahydrospiro[isochromene-3,2'-pyran]-3',4,7-triyl triacetate	0
PN_1247	(2R,3R,4S,5S,6R)-2-[(1S,3R,4R)-3,4-dihydroxy-4-[(E,3R)-3-hydroxybut-1-enyl]-3,5,5-trimethylcyclohexyl]oxy-6-(hydroxymethyl)oxane-3,4,5-triol	0
PN_1252	Nodakenin	0
PN_1280	4-(3,4-Dihydroxyphenyl)-7-methoxy-2-oxo-2H-chromen-5-yl-beta-D-glucopyranoside	0
PN_1289	(6E)-2,10-Dihydroxy-2,6,10-trimethyl-6,11-dodecadien-3-yl beta-D-glucopyranoside	0
PN_1302	2-oct-1-en-3-yloxy-6-[(3,4,5-trihydroxyoxan-2-yl)oxymethyl]oxane-3,4,5-triol	0
PN_1338	Ononin	0
PN_1343	[(2R,3R,4S,5R,6S)-6-[(3S,4S,5S,6R)-4,5-dihydroxy-6-(hydroxymethyl)oxan-3-yl]oxy-3,4,5-trihydroxyoxan-2-yl]methyl benzoate	0
PN_1354	2-(3,4-dihydroxyphenyl)-5,8-dihydroxy-7-methoxy-3-[(2S,3R,4R,5R,6S)-3,4,5-trihydroxy-6-methyloxan-2-yl]oxychromen-4-one	0
PN_1356	2-(3,4-Dihydroxyphenyl)ethyl-4-O-[(2E)-3-(3,4-dihydroxyphenyl)-2-propenoyl]-beta-D-glucopyranoside	0
PN_1397	4,5,8-Trihydroxy-5-(hydroxymethyl)-3-(3-methoxy-3-oxo-1-propen-2-yl)-8a-methyldecahydro-2-naphthalenyl 3,4-dihydroxy-2-methylenebutanoate	0
PN_1401	[(1S,4aR,5S,7aS)-5-hydroxy-1-[(2S,3R,4S,5S,6R)-3,4,5-trihydroxy-6-(hydroxymethyl)oxan-2-yl]oxy-1,4a,5,7a-tetrahydrocyclopenta[c]pyran-7-yl]methyl (E)-3-(4-hydroxyphenyl)prop-2-enoate	0
PN_1409	3,5,6-Trihydroxy-2-(4-hydroxy-3-methoxyphenyl)-4-oxo-4H-chromen-7-yl beta-D-glucopyranoside	0
PN_1413	(2R,3S,4S,5R,6R)-2-[[(2R,3R,4R,5S)-3,4-dihydroxy-5-(hydroxymethyl)oxolan-2-yl]oxymethyl]-6-[(2E)-3,7-dimethylocta-2,6-dienoxy]oxane-3,4,5-triol	0
PN_1416	[(1aS,1bS,2S,5aR,6S,6aS)-1a-(hydroxymethyl)-2-[(2S,3R,4S,5S,6R)-3,4,5-trihydroxy-6-(hydroxymethyl)oxan-2-yl]oxy-2,5a,6,6a-tetrahydro-1bH-oxireno[5,6]cyclopenta[1,3-c]pyran-6-yl] 3,4-dihydroxybenzoate	0
PN_1452	6-[2-hydroxy-3-methyl-3-[(2S,3R,4S,5S,6R)-3,4,5-trihydroxy-6-(hydroxymethyl)oxan-2-yl]oxybutyl]-5,7-dimethoxychromen-2-one	0
PN_1459	(2R,3S,4S,5R,6S)-2-[[(2R,3R,4R)-3,4-dihydroxy-4-(hydroxymethyl)oxolan-2-yl]oxymethyl]-6-[4-hydroxy-3-(3-methylbut-2-enyl)phenoxy]oxane-3,4,5-triol	0
PN_1470	9-methoxy-7-[4-[(2S,3R,4S,5S,6R)-3,4,5-trihydroxy-6-(hydroxymethyl)oxan-2-yl]oxyphenyl]-[1,3]dioxolo[4,5-g]chromen-8-one	0
PN_1573	[(10Z)-3,6-dimethyl-2-oxo-10-[[3,4,5-trihydroxy-6-(hydroxymethyl)oxan-2-yl]oxymethyl]-3a,4,5,8,9,11a-hexahydro-3H-cyclodeca[b]furan-4-yl] 3-hydroxy-2-methylpropanoate	0
PN_1607	2-(hydroxymethyl)-6-[5-[3-(hydroxymethyl)-5-(3-hydroxypropyl)-7-methoxy-2,3-dihydro-1-benzofuran-2-yl]-2-methoxyphenoxy]oxane-3,4,5-triol	0
PN_1617	(1S)-1,5-Anhydro-1-[2-(3,4-dihydroxyphenyl)-5,7-dihydroxy-4-oxo-4H-chromen-8-yl]-2-O-beta-D-xylopyranosyl-D-glucitol	0
PN_1620	Forsythin	0
PN_1621	4-[(1S,3aR,4S,6aR)-4-(3,4-Dimethoxyphenyl)tetrahydro-1H,3H-furo[3,4-c]furan-1-yl]-2-methoxyphenyl (4xi)-beta-D-xylo-hexopyranoside	0
PN_1629	(2R,3R,4S,5S,6R)-2-[(2R,3R)-3-hydroxy-3-(4-hydroxy-3-methoxyphenyl)-2-[4-[(E)-3-hydroxyprop-1-enyl]-2-methoxyphenoxy]propoxy]-6-(hydroxymethyl)oxane-3,4,5-triol	0
PN_1649	5,7-dihydroxy-2-(4-hydroxyphenyl)-3-[3,4,5-trihydroxy-6-[(3,4,5-trihydroxy-6-methyloxan-2-yl)oxymethyl]oxan-2-yl]oxychromen-4-one	0
PN_1651	3-[4,5-dihydroxy-6-(hydroxymethyl)-3-[(2S,3R,4R,5R,6S)-3,4,5-trihydroxy-6-methyloxan-2-yl]oxyoxan-2-yl]oxy-5,7-dihydroxy-2-(4-hydroxyphenyl)chromen-4-one	0
PN_1653	2-(3,4-dihydroxyphenyl)-5,7-dihydroxy-3-[(2S,3R,4S,5S,6R)-3,4,5-trihydroxy-6-[[(2S,3R,4S,5R)-3,4,5-trihydroxyoxan-2-yl]oxymethyl]oxan-2-yl]oxychromen-4-one	0
PN_1689	5-Hydroxy-2-(4-hydroxyphenoxy)-4-oxo-4H-chromen-7-yl 6-O-beta-D-glucopyranosyl-beta-D-glucopyranoside	0
PN_1690	5,7-Dihydroxy-2-(4-hydroxyphenyl)-4-oxo-4H-chromen-3-yl 6-O-beta-D-glucopyranosyl-beta-D-glucopyranoside	0
PN_1700	7-[(6-Deoxy-alpha-L-mannopyranosyl)oxy]-5-hydroxy-2-(4-hydroxyphenyl)-4-oxo-4H-chromen-3-yl 4-O-acetyl-6-deoxy-alpha-L-mannopyranoside	0
PN_1879	3-[(2S,3R,4S,5R,6R)-6-[[(2R,3R,4R,5S,6S)-3,5-dihydroxy-6-methyl-4-[(2S,3R,4R,5R,6S)-3,4,5-trihydroxy-6-methyloxan-2-yl]oxyoxan-2-yl]oxymethyl]-3,4,5-trihydroxyoxan-2-yl]oxy-5,7-dihydroxy-2-(4-hydroxyphenyl)chromen-4-one	0
PN_2007	Putative Soyasaponin II	0
PN_2011	Putative Saikosaponin BK1	0
PN_2034	[(2S,3R,4S,5S,6R)-3,4,5-trihydroxy-6-(hydroxymethyl)oxan-2-yl] (4aR,5R,6aS,6bR,10R,12aR)-10-[(2R,3R,4S,5S,6R)-4,5-dihydroxy-6-(hydroxymethyl)-3-[(2S,3R,4S,5S,6R)-3,4,5-trihydroxy-6-(hydroxymethyl)oxan-2-yl]oxyoxan-2-yl]oxy-5-hydroxy-2,2,6a,6b,9,9,12a-heptamethyl-1,3,4,5,6,6a,7,8,8a,10,11,12,13,14b-tetradecahydropicene-4a-carboxylate	0
PP_0002	gamma-Valerolactam	0
PP_0024	1-Aminocyclopropanecarboxylic acid	0
PP_0026	Homoserine lactone	0
PP_0031	N,N-Dimethylglycine	0
PP_0072	Cytosine	0
PP_0078	Hydroxymethylphosphonic acid	0
PP_0080	Uracil	0
PP_0084	Propargylglycine	0
PP_0094	L-Proline	0
PP_0128	Betaine	0
PP_0129	5-Aminopentanoic acid	0
PP_0130	L-Valine	0
PP_0153	L-Homoserine|L-Threonine|Allothreonine|beta-Homoserine	0
PP_0191	Nicotinamide	0
PP_0197	2-Picolinic acid	0
PP_0198	Niacin	0
PP_0208	5-Methylcytosine	0
PP_0237	Quinoline	0
PP_0243	(S)-Piperidine-2-carboxylic acid	0
PP_0257	L-Isoleucine	0
PP_0258	L-Leucine	0
PP_0266	L-Asparagine	0
PP_0270	L-Aspartic acid	0
PP_0275	Bis(2-hydroxypropyl)amine	0
PP_0294	L-Homocysteine	0
PP_0305	1-[4-[(2S,3R,4S,5S,6R)-3,4,5-trihydroxy-6-[[(2S,3R,4S,5R)-3,4,5-trihydroxyoxan-2-yl]oxymethyl]oxan-2-yl]oxyphenyl]ethanone	0
PP_0326	N-Methylnicotinic acid	0
PP_0329	4-Aminobenzoic acid	0
PP_0343	6-Hydroxynicotinic acid	0
PP_0355	Tropine	0
PP_0393	4-Guanidinobutyric acid	0
PP_0394	(3-Carboxypropyl)trimethylammonium	0
PP_0397	Spermidine	0
PP_0417	Coumarin	0
PP_0428	L-Glutamine	0
PP_0431	L-Lysine	0
PP_0438	L-Glutamic acid	0
PP_0495	Adonitol|Xylitol	0
PP_0497	(1S,4S)-4,7,7-Trimethyl-3-oxo-2-oxabicyclo[2.2.1]heptane-1-carboxylic acid	0
PP_0515	L-Histidine	0
PP_0542	Allantoin	0
PP_0560	L-Alanyl-L-alanine	0
PP_0571	D-2-Aminoadipic acid|N-Methyl-L-glutamic acid	0
PP_0575	O-Acetyl-L-homoserine	0
PP_0590	7-[(2S,3R,4S,5S,6R)-3,4,5-trihydroxy-6-(hydroxymethyl)oxan-2-yl]oxychromen-2-one	0
PP_0591	Umbelliferone	0
PP_0607	(5E,8Z)-4,7-dihydroxy-2-methyl-2,3,4,7-tetrahydrooxecin-10-one	0
PP_0616	L-Methionine methylsulfonium	0
PP_0636	L-Methionine sulfoxide	0
PP_0647	Apocynin	0
PP_0654	quinolinic acid	0
PP_0657	Uric acid	0
PP_0659	3-Methylhexahydropyrrolo[1,2-a]pyrazine-1,4-dione	0
PP_0662	5-Isopropyl-2-methyl-4-oxobicyclo[3.1.0]hex-2-yl-beta-D-glucopyranoside	0
PP_0684	N-Butyryl-D,L-homoserine lactone	0
PP_0725	N-Acetyl-L-ornithine	0
PP_0728	L-Arginine	0
PP_0765	Herniarin	0
PP_0774	7-Hydroxy-4-methyl-2H-chromen-2-one	0
PP_0776	Allantoic acid	0
PP_0778	L-Seryl-L-alanine|L-Threonylglycine	0
PP_0779	L-Alanyl-L-serine	0
PP_0783	N-(2-Hydroxyethyl)iminodiacetic acid	0
PP_0784	6,7-Dihydroxycoumarin	0
PP_0785	4-Hydroxy-3-methoxycinnamaldehyde	0
PP_0804	1-O-[(2E)-3-(3,4-Dihydroxyphenyl)-2-propenoyl]-beta-D-glucopyranose	0
PP_0818	3-(2,4-Dihydroxyphenyl)propanoic acid	0
PP_0828	O-Phospho-L-serine	0
PP_0851	N-(5-acetamidopentyl)acetamide	0
PP_0866	Glycyl-L-isoleucine	0
PP_0868	N-epsilon-Acetyl-L-lysine	0
PP_0872	L-Alanyl-L-valine	0
PP_0890	L-Aspartylglycine	0
PP_0892	L-Alanyl-L-threonine	0
PP_0922	(3R,4R)-4,7,8-Trihydroxy-3-methyl-3,4-dihydro-1H-isochromen-1-one	0
PP_0923	Scopoletin	0
PP_0940	Gentiopicrin	0
PP_0965	3-[2-(beta-D-Glucopyranosyloxy)-4-methoxyphenyl]propanoic acid	0
PP_1009	D-Galactose	0
PP_1014	L-Alanyl-L-isoleucine	0
PP_1016	L-Alanyl-L-leucine	0
PP_1032	L-Glutamylglycine|Glycyl-L-glutamic acid	0
PP_1033	L-Tryptophan	0
PP_1073	L-Methionylglycine	0
PP_1075	(3Z)-3-Butylidene-6,7-dihydroxy-4,5,6,7-tetrahydro-2-benzofuran-1(3H)-one	0
PP_1085	Sinapoyl aldehyde	0
PP_1086	3,4-Dimethoxycinnamic acid	0
PP_1087	6-Methoxymellein	0
PP_1088	Methyl (1R,4aS,7aS)-1-hydroxy-7-(hydroxymethyl)-1,4a,5,7a-tetrahydrocyclopenta[c]pyran-4-carboxylate	0
PP_1090	L-Kynurenine	0
PP_1132	Methyl 3-[2-(beta-D-glucopyranosyloxy)-4-methoxyphenyl]propanoate	0
PP_1159	Citric acid	0
PP_1170	Methyl-beta-D-galactoside	0
PP_1174	L-Prolyl-L-threonine	0
PP_1200	L-Valyl-L-threonine	0
PP_1214	L-Seryl-L-aspartic acid	0
PP_1217	L-Threonyl-L-threonine	0
PP_1277	9-Hydroxy-8-(hydroxymethyl)-6-[(6-methylheptanoyl)oxy]hexahydro-2H,6H-pyrano[3,4-b][1,4]dioxepine-3-carboxylic acid	0
PP_1278	L-Prolyl-L-isoleucine	0
PP_1286	L-Prolyl-L-asparagine	0
PP_1295	L-Prolyl-L-aspartic acid	0
PP_1302	L-Leucyl-L-valine|L-Threonylglycine	0
PP_1304	L-Valyl-L-leucine	0
PP_1309	L-Valyl-L-asparagine	0
PP_1321	3-hydroxy-2-phenyl-2,3,3a,7a-tetrahydrofuro[3,2-b]pyran-5-one	0
PP_1324	L-Valyl-L-aspartic acid	0
PP_1329	L-Threonyl-L-isoleucine	0
PP_1331	L-Threonyl-L-leucine	0
PP_1340	L-Asparaginyl-L-threonine	0
PP_1360	L-Alanyl-L-phenylalanine	0
PP_1412	3-(3,4,5-Trimethoxyphenyl)-1,2-propanediol	0
PP_1422	1,8-Dihydroxy-9-oxo-1,2,3,9-tetrahydrocyclopenta[b]chromene-6-carboxylic acid	0
PP_1425	Uridine	0
PP_1432	L-Isoleucyl-L-isoleucine	0
PP_1439	L-asparaginyl-L-leucine	0
PP_1440	L-Leucyl-L-asparagine	0
PP_1452	L-Valyl-L-glutamic acid	0
PP_1457	(2E,4E)-5-[(1S)-1-hydroxy-2,6,6-trimethyl-4-oxocyclohex-2-en-1-yl]-3-methylpenta-2,4-dienoic acid	0
PP_1459	D-Octopine	0
PP_1465	L-Asparaginyl-L-aspartic acid	0
PP_1467	L-Glutaminyl-L-threonine	0
PP_1475	Pyridoxamine-5prime-phosphate	0
PP_1479	L-Glutamyl-L-threonine	0
PP_1481	L-Valyl-L-methionine	0
PP_1491	L-Methionyl-L-threonine	0
PP_1492	L-Threonyl-L-methionine	0
PP_1507	L-Seryl-L-phenylalanine	0
PP_1508	L-Tyrosyl-L-alanine	0
PP_1533	L-Valyl-L-histidine	0
PP_1575	L-Isoleucyl-L-glutamine	0
PP_1577	L-Isoleucyl-L-lysine	0
PP_1579	L-Lysyl-L-isoleucine	0
PP_1592	L-Glutamyl-L-isoleucine	0
PP_1594	L-Glutamyl-L-leucine	0
PP_1601	L-Aspartyl-L-glutamine	0
PP_1614	L-Prolyl-L-phenylalanine	0
PP_1615	L-Isoleucyl-L-methionine	0
PP_1621	L-Methionyl-L-asparagine	0
PP_1626	L-Aspartyl-L-methionine	0
PP_1629	8-Hydroxy-4-(2-hydroxy-2-propanyl)-10-oxatricyclo[7.2.1.0~1,5~]dodec-3-ene-8-carboxylic acid	0
PP_1643	L-Threonyl-L-phenylalanine	0
PP_1658	L-Tyrosyl-L-serine	0
PP_1660	L-Isoleucyl-L-histidine	0
PP_1661	L-Histidyl-L-leucine	0
PP_1670	Apigenin	0
PP_1704	L-Arginyl-L-valine	0
PP_1739	L-Glutamyl-L-glutamic acid	0
PP_1742	Dihydromethysticin	0
PP_1744	Saccharopine	0
PP_1751	L-Methionyl-L-glutamine	0
PP_1761	L-Glutamyl-L-methionine	0
PP_1762	L-Tyrosyl-L-proline	0
PP_1763	L-Phenylalanyl-L-isoleucine	0
PP_1764	L-Leucyl-L-phenylalanine	0
PP_1768	L-Asparaginyl-L-phenylalanine	0
PP_1774	L-Aspartyl-L-phenylalanine	0
PP_1776	L-Tyrosyl-L-valine	0
PP_1789	6-[1-Hydroxy-1-(3-methyl-5-oxotetrahydro-2-furanyl)ethyl]-4-methoxy-3-methyl-2H-pyran-2-one	0
PP_1790	L-Tyrosyl-L-Threonine	0
PP_1875	L-Seryl-L-tryptophan	0
PP_1886	Ethylenediaminetetraacetic acid	0
PP_1903	Arbutin	0
PP_1912	L-Tyrosyl-L-isoleucine	0
PP_1913	L-Leucyl-L-tyrosine	0
PP_1917	L-Tyrosyl-L-Asparagine	0
PP_1929	5prime-Deoxy-5prime-(methylthio)adenosine	0
PP_1966	(2R,3R,4S,5S,6R)-2-(4-hydroxyhexoxy)-6-(hydroxymethyl)oxane-3,4,5-triol	0
PP_1987	2prime,3prime-Cyclic Cytidine monophosphate	0
PP_1990	L-Threonyl-L-tryptophan	0
PP_2023	[3,4,6-trihydroxy-5-[3,4,5-trihydroxy-6-(hydroxymethyl)oxan-2-yl]oxyoxan-2-yl]methyl (E)-3-(4-hydroxyphenyl)prop-2-enoate	0
PP_2026	methyl (1S,4aS,7aS)-4prime-[(1S)-1-hydroxyethyl]-5prime-oxo-1-[(2S,3R,4S,5S,6R)-3,4,5-trihydroxy-6-(hydroxymethyl)oxan-2-yl]oxyspiro[4a,7a-dihydro-1H-cyclopenta[c]pyran-7,2prime-furan]-4-carboxylate|methyl (1S,4aS,7aS)-4prime-[(1S)-1-hydroxyethyl]-5prime-oxo-1-[4,5,6-trihydroxy-3-(hydroxymethyl)oxan-2-yl]oxyspiro[4a,7a-dihydro-1H-cyclopenta[c]pyran-7,2prime-furan]-4-carboxylate	0
PP_2034	L-Glutaminyl-L-tyrosine	0
PP_2035	L-Tyrosyl-L-glutamine	0
PP_2044	L-Tyrosyl-L-glutamic acid	0
PP_2067	L-Methionyl-L-tyrosine	0
PP_2068	L-Tyrosyl-L-methionine	0
PP_2097	2-Hydroxy-4,5',8a'-trimethyl-1'-oxo-4-vinyloctahydro-1'H-spiro[cyclopentane-1,2'-naphthalene]-5'-carboxylic acid	0
PP_2112	L-Tryptophyl-L-aspartic acid	0
PP_2159	Cytidine 3prime-phosphate	0
PP_2214	(2,6,6-Trimethyl-4-oxo-2-cyclohexen-1-yl)methyl beta-D-glucopyranoside	0
PP_2243	L-Tryptophyl-L-glutamic acid	0
PP_2296	(1S,3R,4R,5R)-1,3,4-trihydroxy-5-[(E)-3-(4-hydroxyphenyl)prop-2-enoyl]oxycyclohexane-1-carboxylic acid	0
PP_2347	L-Tyrosyl-L-tyrosine	0
PP_2486	(2R,3R,4S,5S,6R)-2-[(E)-3-(4-hydroxy-3-methoxyphenyl)prop-2-enoxy]-6-(hydroxymethyl)oxane-3,4,5-triol	0
PP_2511	1,3,5-trihydroxy-4-[(E)-3-(3-hydroxy-4-methoxyphenyl)prop-2-enoyl]oxycyclohexane-1-carboxylic acid	0
PP_2534	3,5,5-trimethyl-4-[(E)-3-[(2R,3R,4S,5S,6R)-3,4,5-trihydroxy-6-(hydroxymethyl)oxan-2-yl]oxybut-1-enyl]cyclohex-2-en-1-one	0
PP_2558	[(10Z)-6,10-bis(hydroxymethyl)-3-methylidene-2-oxo-3a,4,5,6,7,8,9,11a-octahydrocyclodeca[b]furan-4-yl] 2-methylprop-2-enoate	0
PP_2746	Syringin	0
PP_2801	4-hydroxy-5-(hydroxymethyl)-3,5-dimethyl-4-[(E)-3-[(2R,3R,4S,5S,6R)-3,4,5-trihydroxy-6-(hydroxymethyl)oxan-2-yl]oxybut-1-enyl]cyclohex-2-en-1-one	0
PP_2827	Uridine diphosphate	0
PP_2995	N,Nprime-Diacetylchitobiose	0
PP_3032	Genistein 7-O-beta-D-glucoside	0
PP_3033	5-hydroxy-2-(4-hydroxyphenyl)-7-[(2S,3R,4S,5S,6R)-3,4,5-trihydroxy-6-(hydroxymethyl)oxan-2-yl]oxychromen-4-one	0
PP_3142	Orientin	0
PP_3143	Luteolin 7-O-beta-D-glucoside	0
PP_3144	Luteolin-4prime-glucoside	0
PP_3155	Ptelatoside B	0
PP_3342	5-Hydroxy-2-(4-hydroxy-3-methoxyphenyl)-6-methoxy-4-oxo-4H-chromen-7-yl beta-D-glucopyranoside	0
PP_3359	4-Allyl-2-(beta-D-glucopyranosyloxy)phenyl-beta-D-glucopyranoside	0
PP_3439	[(1S,4aS,5R,7S,7aS)-4a,5-dihydroxy-7-methyl-1-[(2S,3R,4S,5S,6R)-3,4,5-trihydroxy-6-(hydroxymethyl)oxan-2-yl]oxy-1,5,6,7a-tetrahydrocyclopenta[c]pyran-7-yl] (E)-3-phenylprop-2-enoate	0
PP_3441	Methyl (2S)-[(5S,6S,10S,12S,13R,15S,19S)-6-(3-furyl)-15,18-dihydroxy-1,5,16-trimethyl-8,14-dioxo-7,11-dioxahexacyclo[14.2.1.0~2,12~.0~5,10~.0~10,12~.0~13,18~]nonadec-19-yl](hydroxy)acetate	0
PP_3470	Maltotriose|Panose|D-Melezitose	0
PP_3649	5-Methoxy-6-methyl-9,10-dioxo-9,10-dihydro-2-anthracenyl 6-O-beta-D-xylopyranosyl-beta-D-glucopyranoside	0
PP_3650	7-[(2S,3R,4S,5S,6R)-6-[[(2R,3R,4R)-3,4-dihydroxy-4-(hydroxymethyl)oxolan-2-yl]oxymethyl]-3,4,5-trihydroxyoxan-2-yl]oxy-3-(4-methoxyphenyl)chromen-4-one	0
PP_3655	7-[3-[3,4-dihydroxy-4-(hydroxymethyl)oxolan-2-yl]oxy-4,5-dihydroxy-6-(hydroxymethyl)oxan-2-yl]oxy-5-hydroxy-2-(4-hydroxyphenyl)chromen-4-one	0
PP_3699	5,7-Dihydroxy-2-(4-hydroxyphenyl)-4-oxo-4H-chromen-3-yl 2-O-beta-D-xylopyranosyl-beta-D-glucopyranoside	0
PP_3727	4-(3,4-dihydroxyphenyl)-7-methoxy-5-[(2S,3R,4S,5S,6R)-3,4,5-trihydroxy-6-[[(2S,3R,4S,5R)-3,4,5-trihydroxyoxan-2-yl]oxymethyl]oxan-2-yl]oxychromen-2-one	0
PP_3810	Ramnazin-3-O-rutinoside	0
PP_3811	Dimethyl (9E,18E)-1,10-bis(beta-D-glucopyranosyloxy)-6,15-dioxo-4a,5,6,8,13a,14,15,17-octahydro-1H,10H-dipyrano[3,4-d:3',4'-k][1,8]dioxacyclotetradecine-4,13-dicarboxylate	0
PP_3813	5,7-dihydroxy-2-[3-hydroxy-4-[(2S,3R,4S,5S,6R)-3,4,5-trihydroxy-6-(hydroxymethyl)oxan-2-yl]oxyphenyl]-3-[(2S,3R,4S,5S,6R)-3,4,5-trihydroxy-6-(hydroxymethyl)oxan-2-yl]oxychromen-4-one	0
PP_3850	[(2S,3R,4R,5S,6S)-3,5-dihydroxy-2-[5-hydroxy-2-(4-hydroxyphenyl)-4-oxo-7-[(2S,3R,4R,5R,6S)-3,4,5-trihydroxy-6-methyloxan-2-yl]oxychromen-3-yl]oxy-6-methyloxan-4-yl] acetate	0
PP_3890	Nicotinamide adenine dinucleotide	0
PP_4140	Putative Soyasaponin I	0
WATER	WATER	0
TIME	TIME	0
